# Supplementary material for: Genetic diversity and population structure of Prunus mira (Koehne) from the Tibet plateau in China and recommended conservation strategies
Source: PLoS One. 2017 Nov 29;12(11):e0188685. doi: 10.1371/journal.pone.0188685 (PMC5706700; doi:10.1371/journal.pone.0188685)
Supplement: S1 Table — (XLSX) [file pone.0188685.s005.xlsx]

## Sheet: Sheet1
S1 Table. Primer information for 25 microsatellite loci used to analyze 420 Prunus mira individuals.
Primer name	Origin of primers	Primer sequence 5'-3'	Linkage group1	Motif	Size (bp)	T (℃)	Reference
Pchgms4	Prunus persica L.	F:GTTGAGGCAAAAGACTTCAAT	G1(15)	(CT)21	160-178	55	[25]
		R:ATCTTCACAACCCTAATGTC
pchgms12	Prunus persica L.	F:CGACACTTAGCTAGAAGTTGCCTTA	G1(53)	(CT)9(TC)20(CA)9	149-165	55	[26]
		R:TCAAGCTCAAGGTACCAGCA
pchgms25	Prunus persica L.	F:GCCAGGAGGCTTTAACCTGT	G7(54.90)	(TG)13(AG)22	336-364	55	[26]
		R:TCAGACCCCCTTTCATCATC
M7a	Prunus persica L.	F:GAAGAAAGACTGAAACAACG	-	(GA)4GC(GA)6	132-160	55	[27]
		R:CCAGTTGAGAGTGTCTTTGA
MA039a	Prunus persica L.	F:AGAAAGGCACTTTATCTAGG	G3(47.70)	(GA)23	170-198	54.5	[27]
		R:TTTGTTTTGGGGATGGTAGT
M9a	Prunus persica L.	F:GCCGAAACCCTAGGTGAGCG	-	(AG)4(GC)2(AG)8	134-168	55	[27]
		R:CAGGATGCTTGCGGTGCTTG
MA013a	Prunus persica L.	F:CACACTCCAAAAACTCCTAT	G8(39.90)	(AG)25	153-169	55	[27]
		R:CACAAAGAGAGGTGAACAAC
BPPCT-001	Prunus persica L.	F:AATTCCCAAAGGATGTGTATGAG	G2(15)	(GA)27	126-152	55	[28]
		R:CAGGTGAATGAGCCAAAGC
BPPCT-002	Prunus persica L.	F:CAATGCCTACGGAGATAAAAGAC	G2(15)	(AG)25	195-229	55	[28]
		R:TCGACAGCTTGATCTTGACC
BPPCT-004	Prunus persica L.	F:CTGAGTGATCCATTTGCAGG	G2(15)	(CT)22	170-196	55.5	[28]
		R:AGGGCATCTAGACCTCATTGTT
BPPCT-017	Prunus persica L.	F:TTAAGAGTTTGTGATGGGAACC	G5(35.80)	(GA)28	142-162	56	[28]
		R:AAGCATAATTTAGCATAACCAAGC
BPPCT-025	Prunus persica L.	F:TCCTGCGTAGAAGAAGGTAGC	G6(55.20)	(GA)29	164-186	55	[28]
		R:CGACATAAAGTCCAAATGGC
BPPCT-030	Prunus persica L.	F:CTGCCTTCTGCTCACACC	G2(30.90)	(AG)25	155-167	55	[28]
		R:AATTGTACTTGCCAATGCTATGA
UDP96-003	Prunus persica L.	F:TTGCTCAAAAGTGTCGTTGC	G4(31.40)	(CT)11(CA)28	102-148	55	[29]
		R:ACACGTAGTGCAACACTGGC
UDP96-019	Prunus persica L.	F:TTGGTCATGAGCTAAGAAAACA	G8(13)	(TG)18(AG)7	190-212	55	[29]
		R:TAGTGGCACAGAGCAACACC
UDP97-402	Prunus persica L.	F:TCCCATAACCAAAAAAAACACC	G2(29)	(AG)17	118-148	60	[29]
		R:TGGAGAAGGGTGGGTACTTG
UDP98-405	Prunus persica L.	F:ACGTGATGAACTGACACCCA	G7(20)	(AG)9	98-106	57	[29]
		R:GAGTCTTTGCTCTGCCATCC
UDP98-406	Prunus persica L.	F:TCGGAAACTGGTAGTATGAACAGA	G2(68)	(AG)15	89-117	55	[29]
		R:ATGGGTCGTATGCACAGTCA
UDP98-408	Prunus persica L.	F:ACAGGCTTGTTGAGCATGTG	G7(21)	(CT)14	92-118	55	[29]
		R:CCCTCGTGGGAAAATTTGA
UDP98-409	Prunus persica L.	F:GCTGATGGGTTTTATGGTTTTC	G8(41)	(AG)19	122-164	55	[29]
		R:CGGACTCTTATCCTCTATCAACA
UDP98-412	Prunus persica L.	F:GCTGAAGACGACGATGATGA	G6(76)	(AG)28	82-106	55	[29]
		R:AGGGAAAGTTTCTGCTGCAC
ASSR72	Prunus persica L.	F:AAGTGGGATTGGTAGGGAGGAAG	-	(TC)19	184-208	56	[30]
		R:CTACGGAGCCAGTTGAGAAAAG
PceGA25	Prunus cerasus L	F:GCAATTCGAGCTGTATTTCAGATG	G5(42)	(GA)21	165-185	55	[31]
		R:CAGTTGGCGGCTATCATGTCTTAC
PMS2	Prunus avium L	F:CACTGTCTCCCAGGTTAAACT	G7(52.80)	(CT)22	112-128	55	[32]
		R:CCTGAGCTTTTGACACATGC
PMS67	Prunus avium L	F:AGTCTCTCACAGTCAGTTTCT	G1(54)	(CT)21	153-173	55	[32]
		R:TTAACTTAACCCCTCTCCCTCC
1: Linkage group and the distance in centimorgans from the top of the linkage group as in the genome. -: indicated unknown
