# Supplementary material for: Genetic diversity and population structure of Prunus mira (Koehne) from the Tibet plateau in China and recommended conservation strategies
Source: PLoS One. 2017 Nov 29;12(11):e0188685. doi: 10.1371/journal.pone.0188685 (PMC5706700; doi:10.1371/journal.pone.0188685)
Supplement: S2 Table — (XLSX) [file pone.0188685.s006.xlsx]

## Sheet: Sheet1
S2 Table. List of 420 individuals studied and their alleles at each SSR.
Population ID	Individual ID	pchgms12	pchgms12	M7a	M7a	MA039a	MA039a	Pchgms4	Pchgms4	M9a	M9a	PMS2	PMS2	BPPCT030	BPPCT030	UDP98-412	UDP98-412	MA013a	MA013a	BPPCT002	BPPCT002	PMS67	PMS67	BPPCT-017	BPPCT-017	BPPCT-001	BPPCT-001	UDP98-405	UDP98-405	UDP97-402	UDP97-402	ASS-R72	ASS-R72	PceGA25	PceGA25	BPPCT004	BPPCT004	UDP98-406	UDP98-406	UDP98-409	UDP98-409	UDP96-003	UDP96-003	UDP96-019	UDP96-019	UDP98-408	UDP98-408	pchgms25	pchgms25
P1	1	463	463	158	158	174	174	152	152	142	142	142	128	159	159	86	86	189	189	197	197	183	183	164	164	152	152	100	100	132	132	184	184	171	171	178	178	91	91	122	122	122	122	190	190	98	98	334	334
P1	2	451	451	158	158	172	172	152	152	142	136	136	128	159	159	86	86	197	197	215	219	161	161	142	164	152	146	100	100	144	132	204	204	171	171	180	180	91	101	146	146	122	128	190	190	98	100	334	334
P1	3	451	451	152	140	170	170	152	152	136	142	128	128	159	159	86	86	207	197	219	219	161	183	166	166	146	146	100	100	132	132	202	204	171	185	180	180	101	101	138	142	116	116	190	204	100	100	340	334
P1	4	451	451	158	158	172	172	152	152	142	142	126	142	159	197	86	86	197	197	197	197	161	161	166	166	146	146	100	100	144	132	184	202	185	185	178	178	91	101	122	122	112	122	190	190	98	98	340	340
P1	5	451	451	152	158	170	170	152	152	136	136	136	128	159	177	86	86	189	197	219	219	163	163	164	164	146	164	100	100	132	132	184	204	185	185	180	180	101	101	138	146	122	122	190	190	100	100	340	340
P1	6	451	451	140	156	172	172	152	152	142	136	136	128	159	159	86	86	207	197	197	219	163	163	164	164	146	164	100	100	132	132	204	184	171	185	178	178	91	101	146	142	122	128	190	190	98	100	334	340
P1	7	461	451	140	158	170	170	152	152	136	142	126	126	177	177	86	86	175	175	197	197	163	163	166	166	152	166	100	100	132	132	202	202	187	187	178	180	99	99	146	142	128	128	190	190	98	98	340	340
P1	8	451	451	152	158	170	174	152	152	136	136	126	126	159	177	86	86	175	197	219	219	163	163	164	164	146	164	100	100	132	132	184	204	185	185	180	180	101	101	138	146	122	122	190	190	100	100	340	340
P1	9	463	463	140	152	172	172	152	152	142	142	142	128	177	159	86	86	189	189	197	219	163	163	166	166	166	166	100	100	136	136	202	202	171	185	178	180	91	91	142	142	128	128	204	204	100	100	334	340
P1	10	451	451	140	140	172	172	152	152	136	142	126	134	159	159	86	86	197	207	219	215	161	161	166	166	126	126	100	100	132	132	204	204	171	185	178	180	101	101	142	142	116	128	190	204	100	100	334	340
P1	11	451	451	156	156	174	174	152	152	136	136	128	136	197	177	86	86	189	189	215	219	183	183	142	142	146	152	100	100	132	132	202	202	185	185	180	180	91	91	142	142	130	122	190	190	100	100	334	340
P1	12	463	463	158	158	174	174	152	152	136	136	136	128	177	177	86	86	197	197	197	197	183	183	164	164	146	164	100	100	132	132	202	202	171	171	178	180	99	99	148	148	112	112	190	190	98	98	334	334
P1	13	451	451	156	156	170	170	152	152	136	136	126	126	159	159	86	86	189	207	197	197	183	183	164	164	148	164	100	100	132	132	202	202	171	171	180	180	101	101	138	146	122	122	190	190	100	100	340	340
P1	14	451	451	158	158	172	172	152	152	136	136	126	126	159	189	86	86	189	189	219	219	183	183	164	164	144	144	100	100	134	134	184	184	187	187	178	178	91	91	146	146	116	128	190	190	100	100	340	340
P1	15	463	463	158	158	174	174	152	152	142	142	142	128	159	159	86	86	189	189	197	197	183	183	164	164	152	152	100	100	132	132	184	184	171	171	178	178	91	91	122	122	122	122	190	190	98	98	334	334
P1	16	451	451	158	158	172	172	152	152	142	136	136	128	159	159	86	86	197	197	215	219	161	161	142	164	152	146	100	100	144	132	204	204	171	171	180	180	91	101	146	146	122	128	190	190	98	100	334	334
P1	17	451	451	152	140	170	170	152	152	136	142	128	128	159	159	86	86	207	197	219	219	161	183	166	166	146	146	100	100	132	132	202	204	171	185	180	180	101	101	138	142	116	116	190	204	100	100	340	334
P1	18	451	451	158	158	172	172	152	152	142	142	126	142	159	197	86	86	197	197	197	197	161	161	166	166	146	146	100	100	144	132	184	202	185	185	178	178	91	101	122	122	112	122	190	190	98	98	340	340
P1	19	451	451	152	158	170	170	152	152	136	136	136	128	159	177	86	86	189	197	219	219	163	163	164	164	146	164	100	100	132	132	184	204	185	185	180	180	101	101	138	146	122	122	190	190	100	100	340	340
P1	20	451	451	140	156	172	172	152	152	142	136	136	128	159	159	86	86	207	197	197	219	163	163	164	164	146	164	100	100	132	132	204	184	171	185	178	178	91	101	146	142	122	128	190	190	98	100	334	340
P2	21	451	451	152	152	172	172	152	152	136	136	128	136	159	159	92	92	197	197	215	219	161	161	166	166	146	146	100	100	132	132	184	202	183	183	178	178	99	91	142	142	122	122	190	190	100	100	340	334
P2	22	451	451	156	156	172	172	152	152	136	136	126	126	177	189	96	86	189	197	197	197	163	183	142	166	146	146	100	100	132	146	202	202	169	183	180	178	101	101	142	146	112	122	190	190	100	100	334	334
P2	23	451	451	156	156	172	172	152	152	136	136	126	126	159	189	86	92	197	189	197	197	183	183	164	142	146	146	100	100	132	132	204	204	189	189	178	178	91	101	142	142	122	122	190	190	98	98	340	340
P2	24	451	461	152	140	172	172	152	152	136	142	126	134	159	189	86	92	189	189	219	219	163	183	164	164	164	146	100	100	132	144	204	204	183	183	178	178	91	91	146	146	122	122	190	190	100	100	340	340
P2	25	451	451	140	140	174	174	152	152	142	142	126	152	159	197	86	86	197	197	197	197	183	183	164	164	146	146	100	100	132	144	202	202	171	171	178	178	91	91	142	134	116	116	204	204	100	96	334	334
P2	26	451	463	152	156	174	174	152	152	142	136	128	128	159	159	86	86	199	189	215	215	163	183	142	164	152	146	100	100	132	132	204	202	171	171	178	180	91	99	138	142	116	116	208	190	98	98	328	334
P2	27	463	463	158	140	172	172	152	152	136	136	128	136	177	177	86	86	189	189	197	219	163	183	164	164	164	152	100	100	132	132	184	198	171	185	180	178	101	101	144	148	122	122	190	190	100	100	334	340
P2	28	451	451	158	158	172	172	152	152	142	142	152	152	159	159	86	86	197	189	197	219	161	183	166	164	146	146	98	102	134	134	202	202	189	171	178	180	91	99	142	122	116	116	190	204	100	100	338	338
P2	29	451	461	158	158	172	172	152	152	142	142	126	126	159	207	86	86	175	207	197	219	163	163	164	164	126	126	100	100	132	132	198	202	171	171	180	180	101	101	138	142	116	122	190	190	98	100	340	340
P2	30	451	451	140	140	174	174	152	152	136	142	126	126	177	207	92	86	175	207	197	197	163	163	164	168	146	146	100	100	132	144	204	202	183	183	178	178	101	101	138	138	128	116	204	204	98	98	340	340
P2	31	459	459	140	140	172	172	152	152	142	142	126	126	159	159	86	92	189	197	219	219	163	183	164	164	146	146	100	100	132	144	202	204	169	169	180	180	99	99	138	146	116	128	190	190	100	100	340	340
P2	32	451	451	152	152	172	172	152	152	136	136	128	136	159	159	92	92	197	197	215	219	161	161	166	166	146	146	100	100	132	132	184	202	183	183	178	178	99	91	142	142	122	122	190	190	100	100	340	334
P2	33	451	451	156	156	172	172	152	152	136	136	126	126	177	189	96	86	189	197	197	197	163	183	142	166	146	146	100	100	132	146	202	202	169	183	180	178	101	101	142	146	112	122	190	190	100	100	334	334
P2	34	451	451	156	156	172	172	152	152	136	136	126	126	159	189	86	92	197	189	197	197	183	183	164	142	146	146	100	100	132	132	204	204	189	189	178	178	91	101	142	142	122	122	190	190	98	98	340	340
P2	35	463	463	158	140	172	172	152	152	136	136	128	136	177	177	86	86	189	189	197	219	163	183	164	164	164	152	100	100	132	132	184	198	171	185	180	178	101	101	144	148	122	122	190	190	100	100	334	340
P2	36	451	451	152	152	172	172	152	152	136	136	128	136	159	159	92	92	197	197	215	219	161	161	166	166	146	146	100	100	132	132	184	202	183	183	178	178	99	91	142	142	122	122	190	190	100	100	340	334
P2	37	451	451	156	156	172	172	152	152	136	136	126	126	177	189	96	86	189	197	197	197	163	183	142	166	146	146	100	100	132	146	202	202	169	183	180	178	101	101	142	146	112	122	190	190	100	100	334	334
P2	38	451	451	156	156	172	172	152	152	136	136	126	126	159	189	86	92	197	189	197	197	183	183	164	142	146	146	100	100	132	132	204	204	189	189	178	178	91	101	142	142	122	122	190	190	98	98	340	340
P2	39	451	461	152	140	172	172	152	152	136	142	126	134	159	189	86	92	189	189	219	219	163	183	164	164	164	146	100	100	132	144	204	204	183	183	178	178	91	91	146	146	122	122	190	190	100	100	340	340
P2	40	451	461	152	140	172	172	152	152	136	142	126	134	159	189	86	92	189	189	219	219	163	183	164	164	164	146	100	100	132	144	204	204	183	183	178	178	91	91	146	146	122	122	190	190	100	100	340	340
P3	41	461	461	158	158	172	172	152	152	136	136	136	126	179	207	86	92	177	207	217	217	181	181	164	164	146	146	100	100	132	132	204	202	171	171	178	178	91	91	122	122	122	122	190	190	98	98	332	332
P3	42	451	451	158	158	172	172	152	152	142	142	152	152	159	159	86	86	189	197	197	197	161	183	164	164	146	146	100	100	132	132	202	202	171	171	178	178	91	91	122	122	116	116	204	190	98	98	338	338
P3	43	461	461	158	158	174	174	152	152	136	136	128	136	177	189	92	92	189	189	197	197	183	183	166	166	146	166	100	100	144	144	204	204	185	185	178	178	91	91	164	164	116	116	190	190	98	98	340	340
P3	44	463	463	156	156	174	174	152	152	142	142	128	142	177	189	86	86	189	189	197	219	161	183	142	142	142	146	100	100	132	132	184	202	185	171	178	178	91	101	142	138	122	116	190	204	100	98	340	340
P3	45	461	461	156	156	174	174	152	152	142	142	126	142	159	159	86	92	197	203	197	219	183	161	164	142	126	126	100	100	144	144	198	204	173	185	180	180	91	91	146	146	128	116	190	190	98	100	334	340
P3	46	451	451	140	156	172	172	152	152	142	142	142	128	159	159	86	86	197	189	215	215	183	183	142	164	152	152	100	100	134	134	204	204	171	171	178	180	91	101	142	146	116	116	190	190	98	100	340	340
P3	47	463	463	156	156	172	172	152	152	136	142	128	128	177	177	86	86	189	197	197	219	161	183	142	166	126	126	100	100	144	144	204	202	187	171	180	180	91	91	142	146	116	122	190	190	98	98	340	340
P3	48	461	461	156	156	172	172	152	152	136	142	126	126	159	159	92	92	189	197	197	197	161	161	142	142	126	126	102	102	144	144	204	204	171	187	180	180	101	91	146	146	128	128	190	190	98	98	332	332
P3	49	463	463	158	158	174	174	152	152	142	142	142	128	159	159	86	86	189	189	197	197	183	183	164	164	152	152	100	100	132	132	184	184	171	171	178	178	91	91	122	122	122	122	190	190	98	98	334	334
P3	50	451	451	158	158	172	172	152	152	142	136	136	128	159	159	86	86	197	197	215	219	161	161	142	164	152	146	100	100	144	132	204	204	171	171	180	180	91	101	146	146	122	128	190	190	98	100	334	334
P3	51	451	451	152	140	170	170	152	152	136	142	128	128	159	159	86	86	207	197	219	219	161	183	166	166	146	146	100	100	132	132	202	204	171	185	180	180	101	101	138	142	116	116	190	204	100	100	340	334
P3	52	451	451	158	158	172	172	152	152	142	142	126	142	159	197	86	86	197	197	197	197	161	161	166	166	146	146	100	100	144	132	184	202	185	185	178	178	91	101	122	122	112	122	190	190	98	98	340	340
P3	53	451	451	152	158	170	170	152	152	136	136	136	128	159	177	86	86	189	197	219	219	163	163	164	164	146	164	100	100	132	132	184	204	185	185	180	180	101	101	138	146	122	122	190	190	100	100	340	340
P3	54	451	451	140	156	172	172	152	152	142	136	136	128	159	159	86	86	207	197	197	219	163	163	164	164	146	164	100	100	132	132	204	184	171	185	178	178	91	101	146	142	122	128	190	190	98	100	334	340
P3	55	461	451	140	158	170	170	152	152	136	142	126	126	177	177	86	86	175	175	197	197	163	163	166	166	152	166	100	100	132	132	202	202	187	187	178	180	99	99	146	142	128	128	190	190	98	98	340	340
P3	56	461	461	158	158	172	172	152	152	136	136	136	126	179	207	86	92	177	207	217	217	181	181	164	164	146	146	100	100	132	132	204	202	171	171	178	178	91	91	122	122	122	122	190	190	98	98	332	332
P3	57	451	451	158	158	172	172	152	152	142	142	152	152	159	159	86	86	189	197	197	197	161	183	164	164	146	146	100	100	132	132	202	202	171	171	178	178	91	91	122	122	116	116	204	190	98	98	338	338
P3	58	461	461	158	158	174	174	152	152	136	136	128	136	177	189	92	92	189	189	197	197	183	183	166	166	146	166	100	100	144	144	204	204	185	185	178	178	91	91	164	164	116	116	190	190	98	98	340	340
P3	59	463	463	156	156	174	174	152	152	142	142	128	142	177	189	86	86	189	189	197	219	161	183	142	142	142	146	100	100	132	132	184	202	185	171	178	178	91	101	142	138	122	116	190	204	100	98	340	340
P3	60	463	463	140	152	170	174	152	152	142	142	142	128	159	177	86	86	197	207	197	215	183	183	142	166	156	146	100	100	144	132	202	202	171	171	180	178	101	101	142	146	122	122	204	204	98	98	340	340
P4	61	463	463	156	156	170	170	152	152	136	136	128	136	159	159	86	86	197	189	197	219	183	161	164	164	146	146	100	100	134	144	184	202	185	185	178	180	109	91	160	146	122	116	190	190	98	100	334	338
P4	62	463	463	156	152	170	170	152	152	142	142	142	128	177	177	86	86	197	197	197	197	161	161	164	164	146	146	100	100	132	144	202	202	171	185	180	180	99	99	142	142	116	122	204	190	98	98	340	340
P4	63	451	451	156	156	172	172	152	152	142	136	112	112	159	159	86	86	189	189	197	219	161	161	164	164	126	146	100	100	132	132	204	184	185	185	178	178	101	101	142	142	116	128	190	190	98	98	332	338
P4	64	445	451	156	156	172	172	152	152	136	136	136	126	159	159	86	86	199	207	197	197	183	183	164	164	126	146	100	100	144	144	184	204	171	171	178	180	91	101	142	138	116	122	190	190	98	98	340	340
P4	65	463	463	140	140	172	172	152	152	142	142	128	136	159	159	86	86	189	197	197	215	163	163	168	142	126	152	102	106	136	136	202	202	185	185	178	178	101	101	138	142	116	116	204	190	98	102	340	340
P4	66	463	463	140	152	172	172	152	152	136	142	128	128	159	159	86	86	197	197	197	197	161	161	168	164	152	164	100	100	136	144	184	202	185	171	178	180	91	101	142	146	116	116	204	190	98	98	340	340
P4	67	451	451	156	158	172	172	152	152	136	142	128	128	159	177	86	86	189	189	197	197	181	161	164	164	126	146	100	100	132	132	202	204	185	185	178	178	99	99	142	142	116	116	204	190	98	98	338	338
P4	68	451	451	140	158	170	170	152	152	136	142	134	134	159	189	92	86	189	189	197	197	161	161	166	166	146	166	100	100	132	132	184	202	171	171	178	178	101	101	142	142	116	128	190	190	98	100	334	340
P4	69	451	451	152	152	172	172	152	152	136	142	126	126	189	159	86	86	189	197	197	219	183	161	164	164	146	144	100	100	132	144	202	202	171	171	178	180	99	99	138	138	128	128	190	204	100	98	340	340
P4	70	451	451	158	158	174	174	152	152	136	136	128	136	207	203	86	86	207	207	197	197	161	161	164	164	126	126	100	100	144	144	184	184	171	171	178	178	99	99	142	142	116	116	190	190	98	98	334	334
P4	71	463	463	156	156	170	170	152	152	136	136	128	136	159	159	86	86	197	189	197	219	183	161	164	164	146	146	100	100	134	144	184	202	185	185	178	180	109	91	160	146	122	116	190	190	98	100	334	338
P4	72	463	463	156	152	170	170	152	152	142	142	142	128	177	177	86	86	197	197	197	197	161	161	164	164	146	146	100	100	132	144	202	202	171	185	180	180	99	99	142	142	116	122	204	190	98	98	340	340
P4	73	451	451	156	156	172	172	152	152	142	136	112	112	159	159	86	86	189	189	197	219	161	161	164	164	126	146	100	100	132	132	204	184	185	185	178	178	101	101	142	142	116	128	190	190	98	98	332	338
P4	74	445	451	156	156	172	172	152	152	136	136	136	126	159	159	86	86	199	207	197	197	183	183	164	164	126	146	100	100	144	144	184	204	171	171	178	180	91	101	142	138	116	122	190	190	98	98	340	340
P4	75	453	461	156	156	172	172	152	152	136	136	152	152	159	159	86	92	189	197	197	197	161	161	142	164	138	146	100	100	132	132	202	204	171	171	180	180	91	91	146	146	116	116	204	190	98	98	334	340
P4	76	463	463	140	152	172	172	152	152	136	142	128	128	159	159	86	86	197	197	197	197	161	161	168	164	152	164	100	100	136	144	184	202	185	171	178	180	91	101	142	146	116	116	204	190	98	98	340	340
P4	77	451	451	156	158	172	172	152	152	136	142	128	128	159	177	86	86	189	189	197	197	181	161	164	164	126	146	100	100	132	132	202	204	185	185	178	178	99	99	142	142	116	116	204	190	98	98	338	338
P4	78	451	451	140	158	170	170	152	152	136	142	134	134	159	189	92	86	189	189	197	197	161	161	166	166	146	166	100	100	132	132	184	202	171	171	178	178	101	101	142	142	116	128	190	190	98	100	334	340
P4	79	451	451	152	152	172	172	152	152	136	142	126	126	189	159	86	86	189	197	197	219	183	161	164	164	146	144	100	100	132	144	202	202	171	171	178	180	99	99	138	138	128	128	190	204	100	98	340	340
P4	80	451	451	158	158	174	174	152	152	136	136	128	136	207	203	86	86	207	207	197	197	161	161	164	164	126	126	100	100	144	144	184	184	171	171	178	178	99	99	142	142	116	116	190	190	98	98	334	334
P5	81	451	451	152	158	170	170	152	152	142	136	126	126	159	159	86	92	197	197	197	217	183	183	164	164	126	126	102	102	132	132	204	204	171	171	178	178	101	101	146	146	122	122	190	190	100	100	340	340
P5	82	451	451	152	158	172	172	152	152	136	142	126	126	159	159	86	92	197	197	197	219	163	183	142	164	146	146	100	100	132	132	204	204	189	189	178	178	91	101	142	142	122	122	190	190	98	100	340	340
P5	83	451	451	152	158	174	174	152	152	136	142	128	142	159	177	86	92	207	197	197	219	161	161	150	150	146	146	100	100	132	132	184	204	185	185	178	178	99	99	142	146	112	116	190	190	98	98	340	334
P5	84	451	451	152	158	172	172	188	188	136	136	128	136	177	177	96	92	197	197	197	197	183	183	142	142	146	146	100	100	132	132	204	204	171	171	180	180	91	91	142	142	122	122	190	204	100	100	340	340
P5	85	463	461	158	156	174	174	152	152	142	142	128	142	159	159	92	106	197	197	219	215	161	183	166	166	144	152	100	100	132	132	202	204	171	185	178	180	101	101	142	142	116	116	190	190	100	98	334	334
P5	86	451	451	140	152	172	172	152	152	136	142	128	136	159	177	92	92	197	197	197	197	183	183	164	164	146	164	100	100	132	132	184	184	171	171	180	180	99	99	138	146	116	122	190	204	98	100	340	340
P5	87	451	451	156	140	170	172	152	152	142	136	128	128	159	177	86	92	197	207	215	219	161	161	164	164	146	152	100	100	132	132	184	204	171	185	178	178	91	99	142	146	112	116	190	204	100	98	332	338
P5	88	451	461	152	152	170	170	152	152	136	136	126	136	159	189	86	92	189	207	197	197	161	183	166	166	126	146	102	102	134	134	184	204	171	185	178	178	91	99	138	142	112	112	190	190	98	98	338	332
P5	89	451	451	156	156	172	172	188	188	136	136	128	134	189	159	86	86	189	189	215	215	185	155	166	166	152	152	100	100	132	132	204	204	189	189	180	180	91	91	142	142	128	128	190	190	98	98	340	340
P5	90	461	461	158	158	174	174	152	152	136	136	126	126	207	179	86	92	207	207	217	217	161	183	164	164	152	152	100	100	144	144	202	204	171	171	180	180	99	99	142	142	116	116	190	190	100	100	340	340
P5	91	463	463	140	158	172	172	152	152	142	142	142	128	159	177	86	86	197	197	197	219	183	183	164	164	146	146	100	100	132	144	184	202	171	171	178	180	99	99	138	138	122	128	190	190	100	100	340	340
P5	92	451	451	152	152	172	172	152	152	136	136	152	152	159	159	86	86	197	201	197	197	161	183	164	164	152	126	100	100	132	132	184	204	171	171	178	180	91	101	142	146	116	116	190	190	100	100	334	334
P5	93	451	451	152	158	170	170	152	152	142	136	126	126	159	159	86	92	197	197	197	217	183	183	164	164	126	126	102	102	132	132	204	204	171	171	178	178	101	101	146	146	122	122	190	190	100	100	340	340
P5	94	451	451	152	158	172	172	152	152	136	142	126	126	159	159	86	92	197	197	197	219	163	183	142	164	146	146	100	100	132	132	204	204	189	189	178	178	91	101	142	142	122	122	190	190	98	100	340	340
P5	95	451	451	152	158	174	174	152	152	136	142	128	142	159	177	86	92	207	197	197	219	161	161	150	150	146	146	100	100	132	132	184	204	185	185	178	178	99	99	142	146	112	116	190	190	98	98	340	334
P5	96	451	451	152	158	172	172	188	188	136	136	128	136	177	177	96	92	197	197	197	197	183	183	142	142	146	146	100	100	132	132	204	204	171	171	180	180	91	91	142	142	122	122	190	204	100	100	340	340
P5	97	451	451	140	152	172	172	152	152	136	142	128	136	159	177	92	92	197	197	197	197	183	183	164	164	146	164	100	100	132	132	184	184	171	171	180	180	99	99	138	146	116	122	190	204	98	100	340	340
P5	98	451	451	156	140	170	172	152	152	142	136	128	128	159	177	86	92	197	207	215	219	161	161	164	164	146	152	100	100	132	132	184	204	171	185	178	178	91	99	142	146	112	116	190	204	100	98	332	338
P5	99	451	451	152	158	170	170	152	152	142	136	126	126	159	159	86	92	197	197	197	217	183	183	164	164	126	126	102	102	132	132	204	204	171	171	178	178	101	101	146	146	122	122	190	190	100	100	340	340
P5	100	451	451	152	158	172	172	152	152	136	142	126	126	159	159	86	92	197	197	197	219	163	183	142	164	146	146	100	100	132	132	204	204	189	189	178	178	91	101	142	142	122	122	190	190	98	100	340	340
P6	101	451	453	152	158	172	172	152	152	142	142	128	142	159	159	86	86	189	197	197	215	163	185	166	166	166	146	100	100	132	132	204	204	187	185	180	180	101	101	138	142	116	128	190	204	98	98	334	334
P6	102	451	451	156	156	172	172	152	152	136	136	128	136	159	159	86	92	197	197	219	219	185	161	166	166	166	146	100	100	132	132	204	204	187	187	180	180	101	101	144	144	116	116	204	204	100	100	334	340
P6	103	463	463	140	140	174	174	152	152	136	136	128	136	159	159	86	86	197	197	219	219	171	183	166	166	146	166	100	100	134	134	198	198	187	187	180	180	101	101	142	142	128	128	204	204	98	100	340	340
P6	104	451	451	158	158	172	172	152	152	142	142	128	142	159	159	86	92	207	189	197	197	161	183	162	162	144	148	100	100	132	132	198	184	171	171	180	178	91	91	142	146	128	116	204	190	98	98	334	334
P6	105	451	451	152	140	172	172	152	152	136	142	128	128	159	159	86	86	189	189	219	219	185	163	164	164	146	164	100	100	136	136	202	204	171	185	180	180	91	91	142	142	128	128	204	204	100	100	334	340
P6	106	451	463	140	140	172	172	152	152	142	142	128	142	159	159	92	86	197	197	197	219	185	185	164	164	144	144	100	100	144	136	204	204	185	185	180	178	91	91	138	142	116	128	204	204	98	98	340	340
P6	107	461	461	140	140	172	172	152	152	136	136	110	110	195	195	86	86	193	197	219	219	161	161	164	164	146	146	100	100	144	144	184	184	171	171	180	180	101	101	142	142	122	128	190	190	100	100	340	340
P6	108	463	463	156	140	170	174	152	152	136	142	128	128	159	159	86	92	189	189	197	219	163	183	142	166	148	126	100	100	134	134	198	202	185	187	180	180	91	91	142	142	116	122	190	204	98	98	338	338
P6	109	451	463	156	156	172	172	152	152	136	142	128	136	159	159	86	86	189	189	219	219	161	161	164	164	146	152	100	100	136	136	202	204	185	187	178	180	91	91	142	142	116	122	190	190	98	98	338	332
P6	110	451	453	152	158	172	172	152	152	142	142	128	142	159	159	86	86	189	197	197	215	163	185	166	166	166	146	100	100	132	132	204	204	187	185	180	180	101	101	138	142	116	128	190	204	98	98	334	334
P6	111	451	451	156	156	172	172	152	152	136	136	128	136	159	159	86	92	197	197	219	219	185	161	166	166	166	146	100	100	132	132	204	204	187	187	180	180	101	101	144	144	116	116	204	204	100	100	334	340
P6	112	463	463	140	140	174	174	152	152	136	136	128	136	159	159	86	86	197	197	219	219	171	183	166	166	146	166	100	100	134	134	198	198	187	187	180	180	101	101	142	142	128	128	204	204	98	100	340	340
P6	113	451	451	152	140	172	172	152	152	136	142	128	128	159	159	86	86	189	189	219	219	185	163	164	164	146	164	100	100	136	136	202	204	171	185	180	180	91	91	142	142	128	128	204	204	100	100	334	340
P6	114	451	463	140	140	172	172	152	152	142	142	128	142	159	159	92	86	197	197	197	219	185	185	164	164	144	144	100	100	144	136	204	204	185	185	180	178	91	91	138	142	116	128	204	204	98	98	340	340
P6	115	463	463	156	140	170	174	152	152	136	142	128	128	159	159	86	92	189	189	197	219	163	183	142	166	148	126	100	100	134	134	198	202	185	187	180	180	91	91	142	142	116	122	190	204	98	98	338	338
P6	116	451	463	156	156	172	172	152	152	136	142	128	136	159	159	86	86	189	189	219	219	161	161	164	164	146	152	100	100	136	136	202	204	185	187	178	180	91	91	142	142	116	122	190	190	98	98	338	332
P6	117	451	451	156	156	172	172	188	188	136	136	128	134	189	159	86	86	189	189	215	215	185	155	166	166	152	152	100	100	132	132	204	204	189	189	180	180	91	91	142	142	128	128	190	190	98	98	340	340
P6	118	451	463	156	156	172	172	152	152	136	136	136	128	159	177	86	86	207	189	219	219	185	161	164	164	144	144	100	100	144	144	184	202	171	171	180	180	91	101	138	142	116	116	190	190	100	100	332	338
P6	119	451	451	156	156	172	172	152	152	136	136	136	126	159	159	86	86	205	189	219	219	183	183	164	164	146	146	102	102	134	134	202	202	185	185	180	180	109	91	158	158	112	116	190	204	98	100	334	340
P6	120	463	463	156	156	174	174	152	152	142	136	128	128	159	159	86	86	189	189	215	215	161	183	164	164	152	152	100	100	132	132	202	204	171	185	180	180	91	91	138	142	128	122	190	190	98	98	340	340
P7	121	451	461	152	158	172	172	152	152	136	142	126	134	159	189	86	86	189	207	219	197	163	185	164	166	146	152	102	102	134	144	202	204	171	171	178	180	101	91	122	138	116	122	190	204	98	98	332	332
P7	122	451	461	158	152	172	172	152	152	142	136	134	126	159	189	86	86	189	197	197	219	161	185	166	166	128	146	100	100	144	132	204	204	171	185	178	178	91	101	142	142	116	116	204	204	100	100	334	340
P7	123	451	451	140	140	172	172	152	152	140	140	126	134	203	197	92	84	201	197	219	219	161	185	164	164	164	146	100	100	132	132	204	204	171	171	180	180	101	101	142	142	116	116	190	190	98	100	340	340
P7	124	461	461	158	152	172	172	152	152	136	136	126	134	159	159	86	86	197	197	219	197	185	185	166	166	128	146	100	100	144	132	204	204	171	171	180	178	101	101	142	142	116	116	190	204	100	100	334	334
P7	125	451	461	140	140	172	172	152	152	136	136	134	134	159	159	86	86	197	189	215	219	183	183	166	166	126	146	100	100	134	136	204	204	171	187	178	180	99	99	138	138	116	128	190	190	98	98	332	332
P7	126	451	451	152	152	172	172	152	152	136	142	126	126	159	159	92	92	207	207	219	215	163	187	166	166	152	146	100	100	144	132	184	202	185	185	178	180	91	91	138	138	116	116	204	204	100	100	334	340
P7	127	461	461	152	152	172	172	152	152	142	136	126	126	189	159	106	106	189	189	197	215	175	185	164	164	126	152	100	100	144	132	202	204	171	185	178	180	99	91	138	138	116	128	204	204	98	100	334	334
P7	128	451	451	156	156	174	174	152	152	142	142	126	126	177	197	86	86	175	197	219	219	163	163	142	142	146	142	100	100	132	132	202	202	171	171	180	180	91	99	142	142	112	112	190	190	98	100	340	340
P7	129	451	451	156	156	174	174	188	188	136	136	126	126	197	203	86	86	197	201	197	219	163	163	166	166	166	146	100	100	134	134	204	204	187	187	178	178	101	91	142	142	122	122	190	190	100	100	334	334
P7	130	451	461	152	158	172	172	152	152	136	142	126	134	159	189	86	86	189	207	219	197	163	185	164	166	146	152	102	102	134	144	202	204	171	171	178	180	101	91	122	138	116	122	190	204	98	98	332	332
P7	131	451	461	158	152	172	172	152	152	142	136	134	126	159	189	86	86	189	197	197	219	161	185	166	166	128	146	100	100	144	132	204	204	171	185	178	178	91	101	142	142	116	116	204	204	100	100	334	340
P7	132	451	451	140	140	172	172	152	152	140	140	126	134	203	197	92	84	201	197	219	219	161	185	164	164	164	146	100	100	132	132	204	204	171	171	180	180	101	101	142	142	116	116	190	190	98	100	340	340
P7	133	461	461	158	152	172	172	152	152	136	136	126	134	159	159	86	86	197	197	219	197	185	185	166	166	128	146	100	100	144	132	204	204	171	171	180	178	101	101	142	142	116	116	190	204	100	100	334	334
P7	134	451	461	140	140	172	172	152	152	136	136	134	134	159	159	86	86	197	189	215	219	183	183	166	166	126	146	100	100	134	136	204	204	171	187	178	180	99	99	138	138	116	128	190	190	98	98	332	332
P7	135	451	451	152	152	172	172	152	152	136	142	126	126	159	159	92	92	207	207	219	215	163	187	166	166	152	146	100	100	144	132	184	202	185	185	178	180	91	91	138	138	116	116	204	204	100	100	334	340
P7	136	451	461	152	152	174	174	152	152	136	142	126	126	177	177	92	92	175	175	219	219	161	161	142	164	146	146	100	100	134	144	198	202	171	171	180	180	101	91	144	146	122	128	190	204	98	98	338	338
P7	137	451	451	152	156	172	172	152	152	142	136	126	126	197	203	86	92	197	197	197	197	163	185	164	164	146	164	100	100	132	132	184	204	171	185	178	178	91	101	142	142	122	128	190	190	98	100	334	340
P7	138	451	445	158	152	172	172	152	152	136	142	126	126	159	197	92	86	197	197	197	219	163	163	164	164	146	146	100	100	144	134	184	202	171	171	180	180	91	101	162	142	122	116	190	204	100	100	338	338
P7	139	461	461	152	152	172	172	152	152	142	136	126	126	189	159	106	106	189	189	197	215	175	185	164	164	126	152	100	100	144	132	202	204	171	185	178	180	99	91	138	138	116	128	204	204	98	100	334	334
P7	140	451	451	156	156	174	174	152	152	142	142	126	126	177	197	86	86	175	197	219	219	163	163	142	142	146	142	100	100	132	132	202	202	171	171	180	180	91	99	142	142	112	112	190	190	98	100	340	340
P8	141	451	461	152	152	174	174	152	152	136	142	126	126	177	177	92	92	175	175	219	219	161	161	142	164	146	146	100	100	134	144	198	202	171	171	180	180	101	91	144	146	122	128	190	204	98	98	338	338
P8	142	451	451	152	156	172	172	152	152	142	136	126	126	197	203	86	92	197	197	197	197	163	185	164	164	146	164	100	100	132	132	184	204	171	185	178	178	91	101	142	142	122	128	190	190	98	100	334	340
P8	143	451	445	158	152	172	172	152	152	136	142	126	126	159	197	92	86	197	197	197	219	163	163	164	164	146	146	100	100	144	134	184	202	171	171	180	180	91	101	162	142	122	116	190	204	100	100	338	338
P8	144	451	451	152	152	172	172	152	152	142	142	126	126	197	203	92	92	197	197	197	215	161	183	142	166	144	146	102	104	134	134	184	202	185	189	180	180	91	101	142	142	122	112	190	190	100	98	338	338
P8	145	461	461	140	152	172	172	152	152	142	142	126	126	177	159	84	84	175	189	219	219	163	163	166	166	146	166	100	100	134	134	202	202	185	185	180	180	91	91	142	142	128	128	204	204	100	100	340	340
P8	146	451	461	140	140	172	172	152	152	136	142	126	126	159	189	86	86	175	189	219	219	163	163	164	164	146	146	102	102	136	136	202	202	171	171	180	180	91	91	142	142	128	128	204	204	100	100	338	332
P8	147	451	461	140	152	172	172	152	152	142	136	126	126	159	189	86	86	175	189	197	219	163	185	164	164	146	164	100	100	132	132	204	202	171	185	178	180	91	91	142	142	116	128	204	204	100	100	334	340
P8	148	451	461	140	152	172	172	152	152	142	136	126	126	159	189	92	92	175	189	197	219	163	185	166	166	146	166	100	100	136	136	198	198	187	187	180	180	101	101	142	142	128	128	204	204	98	100	340	340
P8	149	461	461	140	140	172	172	152	152	136	136	110	110	159	189	92	92	175	189	219	219	183	183	166	166	146	166	100	100	144	144	202	202	185	185	180	180	99	99	138	138	116	122	190	190	100	100	340	340
P8	150	451	461	152	152	174	174	152	152	136	142	126	126	177	177	92	92	175	175	219	219	161	161	142	164	146	146	100	100	134	144	198	202	171	171	180	180	101	91	144	146	122	128	190	204	98	98	338	338
P8	151	451	451	152	156	172	172	152	152	142	136	126	126	197	203	86	92	197	197	197	197	163	185	164	164	146	164	100	100	132	132	184	204	171	185	178	178	91	101	142	142	122	128	190	190	98	100	334	340
P8	152	451	445	158	152	172	172	152	152	136	142	126	126	159	197	92	86	197	197	197	219	163	163	164	164	146	146	100	100	144	134	184	202	171	171	180	180	91	101	162	142	122	116	190	204	100	100	338	338
P8	153	451	451	152	152	172	172	152	152	142	142	126	126	197	203	92	92	197	197	197	215	161	183	142	166	144	146	102	104	134	134	184	202	185	189	180	180	91	101	142	142	122	112	190	190	100	98	338	338
P8	154	461	461	140	152	172	172	152	152	142	142	126	126	177	159	84	84	175	189	219	219	163	163	166	166	146	166	100	100	134	134	202	202	185	185	180	180	91	91	142	142	128	128	204	204	100	100	340	340
P8	155	451	461	140	140	172	172	152	152	136	142	126	126	159	189	86	86	175	189	219	219	163	163	164	164	146	146	102	102	136	136	202	202	171	171	180	180	91	91	142	142	128	128	204	204	100	100	338	332
P8	156	451	461	140	152	172	172	152	152	142	136	126	126	159	189	86	86	175	189	197	219	163	185	164	164	146	164	100	100	132	132	204	202	171	185	178	180	91	91	142	142	116	128	204	204	100	100	334	340
P8	157	451	461	140	152	172	172	152	152	142	136	126	126	159	189	92	92	175	189	197	219	163	185	166	166	146	166	100	100	136	136	198	198	187	187	180	180	101	101	142	142	128	128	204	204	98	100	340	340
P8	158	461	461	140	140	172	172	152	152	136	136	110	110	159	189	92	92	175	189	219	219	183	183	166	166	146	166	100	100	144	144	202	202	185	185	180	180	99	99	138	138	116	122	190	190	100	100	340	340
P8	159	461	461	158	152	172	172	152	152	136	136	126	134	159	159	86	86	197	197	219	197	185	185	166	166	128	146	100	100	144	132	204	204	171	171	180	178	101	101	142	142	116	116	190	204	100	100	334	334
P8	160	451	461	140	140	172	172	152	152	136	136	134	134	159	159	86	86	197	189	215	219	183	183	166	166	126	146	100	100	134	136	204	204	171	187	178	180	99	99	138	138	116	128	190	190	98	98	332	332
P9	161	451	461	140	140	172	172	152	152	136	136	126	126	159	177	92	92	207	197	219	219	185	161	164	164	146	164	102	102	134	144	204	202	171	171	178	180	91	91	138	138	122	128	190	190	98	98	334	334
P9	162	461	461	140	158	174	174	152	152	136	142	126	126	159	159	86	92	189	177	217	217	163	153	164	164	144	144	102	102	136	144	204	204	183	183	178	180	91	91	142	138	128	116	204	204	98	98	340	340
P9	163	451	461	158	152	172	172	152	152	142	136	126	126	159	159	86	86	197	189	197	219	161	161	164	164	146	146	102	102	134	144	184	202	171	171	178	180	99	99	138	138	128	122	190	190	100	100	338	338
P9	164	451	461	140	152	174	174	152	152	136	142	110	126	159	207	92	86	207	207	197	197	155	161	164	164	146	146	102	102	134	134	204	204	171	189	178	180	91	101	138	138	116	128	204	204	98	98	332	332
P9	165	451	451	140	140	172	172	152	152	136	136	126	136	197	159	92	92	197	197	219	219	161	185	164	164	146	152	100	100	144	144	204	202	171	171	180	180	99	99	142	142	116	116	190	190	100	100	340	340
P9	166	451	451	156	156	172	172	188	190	136	142	110	126	159	197	86	92	175	197	197	197	163	183	164	164	152	164	100	100	144	144	184	184	171	171	180	180	101	101	142	142	116	116	190	190	98	98	340	334
P9	167	461	461	158	158	172	172	152	152	136	136	152	152	177	197	86	86	175	175	197	197	185	163	164	164	126	126	100	100	144	144	204	204	171	171	180	180	101	101	138	146	116	116	190	190	98	98	340	340
P9	168	451	461	140	140	172	172	152	152	136	142	126	126	159	189	86	86	175	189	219	219	163	163	164	164	146	146	102	102	136	136	202	202	171	171	180	180	91	91	142	142	128	128	204	204	100	100	338	332
P9	169	451	461	140	152	172	172	152	152	142	136	126	126	159	189	86	86	175	189	197	219	163	185	164	164	146	164	100	100	132	132	204	202	171	185	178	180	91	91	142	142	116	128	204	204	100	100	334	340
P9	170	451	461	140	152	172	172	152	152	142	136	126	126	159	189	92	92	175	189	197	219	163	185	166	166	146	166	100	100	136	136	198	198	187	187	180	180	101	101	142	142	128	128	204	204	98	100	340	340
P9	171	461	461	140	140	172	172	152	152	136	136	110	110	159	189	92	92	175	189	219	219	183	183	166	166	146	166	100	100	144	144	202	202	185	185	180	180	99	99	138	138	116	122	190	190	100	100	340	340
P9	172	461	461	158	152	172	172	152	152	136	136	126	134	159	159	86	86	197	197	219	197	185	185	166	166	128	146	100	100	144	132	204	204	171	171	180	178	101	101	142	142	116	116	190	204	100	100	334	334
P9	173	451	461	140	140	172	172	152	152	136	136	134	134	159	159	86	86	197	189	215	219	183	183	166	166	126	146	100	100	134	136	204	204	171	187	178	180	99	99	138	138	116	128	190	190	98	98	332	332
P9	174	451	461	140	140	172	172	152	152	136	136	126	126	159	177	92	92	207	197	219	219	185	161	164	164	146	164	102	102	134	144	204	202	171	171	178	180	91	91	138	138	122	128	190	190	98	98	334	334
P9	175	461	461	140	158	174	174	152	152	136	142	126	126	159	159	86	92	189	177	217	217	163	153	164	164	144	144	102	102	136	144	204	204	183	183	178	180	91	91	142	138	128	116	204	204	98	98	340	340
P9	176	451	461	158	152	172	172	152	152	142	136	126	126	159	159	86	86	197	189	197	219	161	161	164	164	146	146	102	102	134	144	184	202	171	171	178	180	99	99	138	138	128	122	190	190	100	100	338	338
P9	177	451	461	140	152	174	174	152	152	136	142	110	126	159	207	92	86	207	207	197	197	155	161	164	164	146	146	102	102	134	134	204	204	171	189	178	180	91	101	138	138	116	128	204	204	98	98	332	332
P9	178	451	451	140	140	172	172	152	152	136	136	126	136	197	159	92	92	197	197	219	219	161	185	164	164	146	152	100	100	144	144	204	202	171	171	180	180	99	99	142	142	116	116	190	190	100	100	340	340
P9	179	451	451	156	156	172	172	188	190	136	142	110	126	159	197	86	92	175	197	197	197	163	183	164	164	152	164	100	100	144	144	184	184	171	171	180	180	101	101	142	142	116	116	190	190	98	98	340	334
P9	180	461	461	158	158	172	172	152	152	136	136	152	152	177	197	86	86	175	175	197	197	185	163	164	164	126	126	100	100	144	144	204	204	171	171	180	180	101	101	138	146	116	116	190	190	98	98	340	340
P10	181	461	461	160	160	172	172	152	152	136	136	152	152	177	197	86	86	175	197	215	215	163	163	164	164	152	164	100	100	144	144	184	202	171	171	180	180	101	101	142	142	116	116	190	190	98	98	332	338
P10	182	461	461	158	158	172	172	152	152	136	136	152	152	159	197	86	86	175	197	215	219	163	163	164	164	152	164	100	100	144	144	184	202	171	171	180	180	101	101	142	142	116	116	190	190	98	98	334	340
P10	183	461	461	158	158	172	172	152	152	136	136	152	152	159	197	86	86	197	197	219	219	163	163	164	166	146	164	100	100	144	144	184	184	171	171	180	180	101	101	142	142	116	116	190	190	98	98	334	340
P10	184	451	451	140	140	172	172	152	152	142	142	126	126	159	197	86	86	197	197	215	215	161	183	164	164	152	152	100	100	144	132	184	184	185	185	180	180	101	101	142	142	122	128	190	190	98	98	334	334
P10	185	451	451	140	156	172	172	152	152	136	136	136	126	159	159	92	86	175	189	215	219	161	183	164	164	126	152	100	100	134	144	202	202	185	185	180	180	91	109	142	160	116	128	190	190	98	98	340	340
P10	186	451	461	156	152	172	172	152	152	136	136	136	126	159	189	84	84	175	189	215	219	161	161	142	166	146	152	100	100	136	144	202	202	185	185	180	180	91	109	138	138	116	116	204	190	98	98	338	338
P10	187	461	451	156	156	172	172	152	152	136	142	128	134	197	203	92	86	201	201	215	219	155	161	142	166	152	152	100	100	144	132	202	202	171	185	178	180	91	91	138	138	116	128	190	190	98	98	340	340
P10	188	445	451	156	152	170	170	152	152	136	142	126	126	159	189	86	86	189	197	219	219	161	161	164	164	146	152	98	102	144	134	184	198	171	171	178	180	91	109	142	142	116	122	190	190	98	100	334	340
P10	189	461	461	156	156	172	172	152	152	136	142	126	126	159	197	86	86	197	197	197	197	161	189	166	166	148	148	102	102	144	144	204	184	171	185	178	178	91	91	160	160	122	116	190	190	98	98	340	340
P10	190	461	451	140	156	172	172	152	152	136	142	126	126	159	159	86	92	197	207	197	197	161	189	142	164	146	152	102	102	144	136	202	184	185	185	178	178	91	101	160	160	112	116	204	190	98	100	340	340
P10	191	451	461	152	140	172	172	152	152	142	142	126	126	197	203	92	92	207	201	215	215	189	189	166	166	152	152	98	102	134	134	198	184	171	185	170	178	99	99	142	142	116	116	190	204	98	98	338	338
P10	192	451	451	158	158	174	174	188	188	136	136	126	126	203	203	86	92	197	201	219	219	187	187	142	142	146	146	100	100	136	136	184	184	185	185	180	180	91	91	160	160	116	116	190	190	100	100	332	340
P10	193	461	461	160	160	172	172	152	152	136	136	152	152	177	197	86	86	175	197	215	215	163	163	164	164	152	164	100	100	144	144	184	202	171	171	180	180	101	101	142	142	116	116	190	190	98	98	332	338
P10	194	461	461	158	158	172	172	152	152	136	136	152	152	159	197	86	86	175	197	215	219	163	163	164	164	152	164	100	100	144	144	184	202	171	171	180	180	101	101	142	142	116	116	190	190	98	98	334	340
P10	195	461	461	158	158	172	172	152	152	136	136	152	152	159	197	86	86	197	197	219	219	163	163	164	166	146	164	100	100	144	144	184	184	171	171	180	180	101	101	142	142	116	116	190	190	98	98	334	340
P10	196	451	451	140	140	172	172	152	152	142	142	126	126	159	197	86	86	197	197	215	215	161	183	164	164	152	152	100	100	144	132	184	184	185	185	180	180	101	101	142	142	122	128	190	190	98	98	334	334
P10	197	461	451	156	156	172	172	152	152	136	142	128	134	197	203	92	86	201	201	215	219	155	161	142	166	152	152	100	100	144	132	202	202	171	185	178	180	91	91	138	138	116	128	190	190	98	98	340	340
P10	198	445	451	156	152	170	170	152	152	136	142	126	126	159	189	86	86	189	197	219	219	161	161	164	164	146	152	98	102	144	134	184	198	171	171	178	180	91	109	142	142	116	122	190	190	98	100	334	340
P10	199	461	461	156	156	172	172	152	152	136	142	126	126	159	197	86	86	197	197	197	197	161	189	166	166	148	148	102	102	144	144	204	184	171	185	178	178	91	91	160	160	122	116	190	190	98	98	340	340
P10	200	461	451	140	156	172	172	152	152	136	142	126	126	159	159	86	92	197	207	197	197	161	189	142	164	146	152	102	102	144	136	202	184	185	185	178	178	91	101	160	160	112	116	204	190	98	100	340	340
P11	201	461	461	156	156	172	172	152	152	142	142	126	126	203	159	86	86	207	207	197	197	183	183	142	142	148	148	100	100	144	136	204	204	185	171	178	178	91	91	142	142	116	112	204	190	100	100	332	338
P11	202	449	451	156	156	172	172	152	152	142	142	126	126	189	177	86	86	189	207	197	197	161	161	142	164	126	146	100	100	136	144	184	202	171	185	178	180	99	91	142	142	116	116	204	190	98	98	332	338
P11	203	451	451	156	156	174	174	152	152	142	142	126	134	159	199	86	86	199	199	197	197	161	161	142	142	142	146	100	100	132	132	202	202	171	171	180	180	99	99	142	142	116	116	190	190	98	98	334	340
P11	204	451	461	140	140	174	174	152	152	142	142	110	126	159	207	86	86	207	207	197	219	169	169	164	164	126	126	100	100	132	132	202	202	171	171	180	176	99	99	142	142	128	128	204	204	100	100	332	332
P11	205	451	451	158	152	172	172	152	152	136	136	110	152	159	207	86	86	207	201	197	197	183	161	164	164	126	152	100	100	132	132	184	204	171	171	178	180	101	91	142	146	116	116	190	190	100	100	334	334
P11	206	451	451	152	156	172	172	152	152	136	136	152	152	159	159	86	86	197	175	197	215	161	161	142	164	146	158	102	102	134	134	204	204	171	171	180	180	91	99	142	142	116	116	190	190	100	100	338	338
P11	207	451	461	152	140	172	172	152	152	142	136	152	152	159	159	86	86	189	201	215	197	161	161	142	142	146	150	102	102	136	136	202	204	171	171	180	180	99	99	142	142	116	116	190	190	98	100	334	340
P11	208	461	451	156	156	172	172	152	152	142	142	152	152	159	159	86	86	201	189	197	219	161	161	164	164	126	126	100	100	134	134	202	204	171	191	180	180	101	101	142	142	122	116	190	190	98	98	332	338
P11	209	461	451	156	140	172	172	152	152	142	142	152	152	189	203	86	86	201	201	219	219	161	183	150	150	146	146	100	100	136	136	202	202	171	171	178	178	101	101	142	142	116	116	190	204	100	100	334	334
P11	210	451	463	152	152	172	172	152	152	136	142	128	128	177	177	86	86	197	189	219	219	161	183	164	164	146	164	100	100	132	144	202	202	171	171	180	180	99	103	138	142	128	128	190	190	100	100	334	340
P11	211	461	461	156	156	172	172	152	152	136	142	126	126	159	197	86	86	197	197	197	197	161	189	166	166	148	148	102	102	144	144	204	184	171	185	178	178	91	91	160	160	122	116	190	190	98	98	340	340
P11	212	461	451	140	156	172	172	152	152	136	142	126	126	159	159	86	92	197	207	197	197	161	189	142	164	146	152	102	102	144	136	202	184	185	185	178	178	91	101	160	160	112	116	204	190	98	100	340	340
P11	213	451	461	152	140	172	172	152	152	142	142	126	126	197	203	92	92	207	201	215	215	189	189	166	166	152	152	98	102	134	134	198	184	171	185	170	178	99	99	142	142	116	116	190	204	98	98	338	338
P11	214	451	451	158	158	174	174	188	188	136	136	126	126	203	203	86	92	197	201	219	219	187	187	142	142	146	146	100	100	136	136	184	184	185	185	180	180	91	91	160	160	116	116	190	190	100	100	332	340
P11	215	461	461	160	160	172	172	152	152	136	136	152	152	177	197	86	86	175	197	215	215	163	163	164	164	152	164	100	100	144	144	184	202	171	171	180	180	101	101	142	142	116	116	190	190	98	98	332	338
P11	216	461	461	158	158	172	172	152	152	136	136	152	152	159	197	86	86	175	197	215	219	163	163	164	164	152	164	100	100	144	144	184	202	171	171	180	180	101	101	142	142	116	116	190	190	98	98	334	340
P11	217	461	461	158	158	172	172	152	152	136	136	152	152	159	197	86	86	197	197	219	219	163	163	164	166	146	164	100	100	144	144	184	184	171	171	180	180	101	101	142	142	116	116	190	190	98	98	334	340
P11	218	451	451	140	140	172	172	152	152	142	142	126	126	159	197	86	86	197	197	215	215	161	183	164	164	152	152	100	100	144	132	184	184	185	185	180	180	101	101	142	142	122	128	190	190	98	98	334	334
P11	219	461	451	156	156	172	172	152	152	136	142	128	134	197	203	92	86	201	201	215	219	155	161	142	166	152	152	100	100	144	132	202	202	171	185	178	180	91	91	138	138	116	128	190	190	98	98	340	340
P11	220	445	451	156	152	170	170	152	152	136	142	126	126	159	189	86	86	189	197	219	219	161	161	164	164	146	152	98	102	144	134	184	198	171	171	178	180	91	109	142	142	116	122	190	190	98	100	334	340
P12	221	451	463	156	156	172	172	152	152	136	136	136	128	159	177	86	86	207	189	219	219	185	161	164	164	144	144	100	100	144	144	184	202	171	171	180	180	91	101	138	142	116	116	190	190	100	100	332	338
P12	222	451	451	156	156	172	172	152	152	136	136	136	126	159	159	86	86	205	189	219	219	183	183	164	164	146	146	102	102	134	134	202	202	185	185	180	180	109	91	158	158	112	116	190	204	98	100	334	340
P12	223	451	451	152	158	174	174	152	152	142	136	128	136	159	177	86	86	189	207	219	219	185	185	166	166	144	144	102	102	134	144	202	202	185	185	180	180	99	99	142	142	116	116	190	204	100	100	332	332
P12	224	463	463	156	156	174	174	152	152	142	136	128	128	159	159	86	86	189	189	215	215	161	183	164	164	152	152	100	100	132	132	202	204	171	185	180	180	91	91	138	142	128	122	190	190	98	98	340	340
P12	225	463	451	158	156	172	172	152	152	142	136	128	128	159	159	86	86	189	207	219	219	161	161	166	166	152	152	102	102	134	134	204	204	189	189	180	180	91	91	142	142	128	128	190	190	98	98	340	340
P12	226	451	451	158	158	172	172	152	152	136	136	126	126	177	189	86	92	189	189	215	197	183	183	164	142	152	146	102	102	136	144	184	202	185	185	178	178	91	101	160	160	116	112	204	190	100	98	340	340
P12	227	451	463	140	156	174	174	152	152	136	136	128	136	159	159	86	106	189	199	197	197	183	161	142	164	126	146	100	100	136	136	204	204	191	185	180	180	99	91	142	142	116	116	190	204	98	100	332	332
P12	228	451	463	156	156	174	174	152	152	140	134	128	136	159	159	86	86	189	189	215	215	163	183	142	164	152	152	100	100	132	132	204	204	183	183	178	180	91	99	138	142	116	116	190	204	98	98	334	340
P12	229	451	461	156	156	174	174	152	152	136	136	126	126	159	197	86	86	197	197	197	215	183	183	164	164	152	146	100	100	134	134	202	202	171	171	178	178	91	91	142	142	116	116	190	190	98	98	334	334
P12	230	451	463	156	152	172	172	152	152	136	142	136	128	159	159	92	92	199	189	215	215	183	183	142	164	152	146	100	100	132	132	202	204	171	171	180	180	101	101	138	142	116	116	190	204	98	98	334	340
P12	231	451	451	156	156	172	172	152	152	136	136	128	136	159	159	86	92	197	197	219	219	185	161	166	166	166	146	100	100	132	132	204	204	187	187	180	180	101	101	144	144	116	116	204	204	100	100	334	340
P12	232	463	463	140	140	174	174	152	152	136	136	128	136	159	159	86	86	197	197	219	219	171	183	166	166	146	166	100	100	134	134	198	198	187	187	180	180	101	101	142	142	128	128	204	204	98	100	340	340
P12	233	451	451	158	158	172	172	152	152	142	142	128	142	159	159	86	92	207	189	197	197	161	183	162	162	144	148	100	100	132	132	198	184	171	171	180	178	91	91	142	146	128	116	204	190	98	98	334	334
P12	234	451	451	152	140	172	172	152	152	136	142	128	128	159	159	86	86	189	189	219	219	185	163	164	164	146	164	100	100	136	136	202	204	171	185	180	180	91	91	142	142	128	128	204	204	100	100	334	340
P12	235	451	463	140	140	172	172	152	152	142	142	128	142	159	159	92	86	197	197	197	219	185	185	164	164	144	144	100	100	144	136	204	204	185	185	180	178	91	91	138	142	116	128	204	204	98	98	340	340
P12	236	461	461	140	140	172	172	152	152	136	136	110	110	195	195	86	86	193	197	219	219	161	161	164	164	146	146	100	100	144	144	184	184	171	171	180	180	101	101	142	142	122	128	190	190	100	100	340	340
P12	237	463	463	156	140	170	174	152	152	136	142	128	128	159	159	86	92	189	189	197	219	163	183	142	166	148	126	100	100	134	134	198	202	185	187	180	180	91	91	142	142	116	122	190	204	98	98	338	338
P12	238	451	463	156	156	172	172	152	152	136	142	128	136	159	159	86	86	189	189	219	219	161	161	164	164	146	152	100	100	136	136	202	204	185	187	178	180	91	91	142	142	116	122	190	190	98	98	338	332
P12	239	451	453	152	158	172	172	152	152	142	142	128	142	159	159	86	86	189	197	197	215	163	185	166	166	166	146	100	100	132	132	204	204	187	185	180	180	101	101	138	142	116	128	190	204	98	98	334	334
P12	240	451	451	156	156	172	172	152	152	136	136	128	136	159	159	86	92	197	197	219	219	185	161	166	166	166	146	100	100	132	132	204	204	187	187	180	180	101	101	144	144	116	116	204	204	100	100	334	340
P13	241	461	451	156	152	172	172	152	152	136	142	110	126	203	189	86	86	189	201	219	197	161	183	164	164	152	164	100	100	136	144	204	202	171	171	178	180	101	101	138	138	116	116	190	190	100	98	340	340
P13	242	453	453	152	158	172	172	152	152	136	136	126	126	159	189	92	92	189	189	219	219	161	161	164	164	152	164	100	100	144	144	202	202	171	171	178	178	101	101	142	142	122	122	190	190	98	98	340	340
P13	243	451	461	152	152	172	172	152	152	136	136	126	126	189	177	86	86	189	189	197	197	183	161	166	166	142	166	100	100	136	144	202	202	171	171	180	180	101	101	138	138	128	116	190	190	98	98	340	340
P13	244	451	451	158	140	172	172	152	152	136	136	126	110	159	189	86	86	189	197	219	219	161	161	164	164	142	164	100	100	136	144	202	204	171	171	180	180	101	91	138	142	122	128	190	204	98	100	340	340
P13	245	451	461	140	140	172	172	152	152	136	136	126	126	159	189	86	86	189	197	197	219	183	161	142	166	144	142	100	100	134	134	202	204	171	171	180	180	101	101	142	138	116	116	190	204	100	100	330	330
P13	246	451	451	158	158	172	172	152	152	136	136	110	110	177	177	86	86	175	177	219	219	183	161	150	164	146	142	100	100	136	140	184	184	191	191	180	178	99	99	142	142	116	116	190	190	100	98	334	334
P13	247	451	451	152	152	172	172	152	152	136	136	134	126	159	159	86	92	197	189	197	215	161	161	142	170	146	146	102	106	144	144	202	204	171	171	178	178	91	101	138	138	128	128	190	204	98	102	340	340
P13	248	451	451	152	152	172	172	152	152	136	136	126	126	189	159	86	86	189	197	197	219	183	183	150	164	142	146	100	100	134	134	204	202	171	171	178	180	101	101	138	138	116	116	190	204	100	98	334	340
P13	249	461	461	158	158	172	172	152	152	142	142	126	126	159	189	86	92	189	197	219	219	161	161	142	166	148	144	100	100	136	136	204	202	171	171	180	180	101	101	136	142	116	116	190	204	100	100	332	332
P13	250	463	463	140	158	172	172	152	152	142	142	126	142	159	159	92	106	197	197	197	215	161	161	166	166	146	152	100	100	144	144	184	184	185	185	178	180	101	101	142	142	116	116	190	190	98	98	332	332
P13	251	461	461	160	160	172	172	152	152	136	136	152	152	177	197	86	86	175	197	215	215	163	163	164	164	152	164	100	100	144	144	184	202	171	171	180	180	101	101	142	142	116	116	190	190	98	98	332	338
P13	252	461	461	158	158	172	172	152	152	136	136	152	152	159	197	86	86	175	197	215	219	163	163	164	164	152	164	100	100	144	144	184	202	171	171	180	180	101	101	142	142	116	116	190	190	98	98	334	340
P13	253	461	461	158	158	172	172	152	152	136	136	152	152	159	197	86	86	197	197	219	219	163	163	164	166	146	164	100	100	144	144	184	184	171	171	180	180	101	101	142	142	116	116	190	190	98	98	334	340
P13	254	451	451	140	140	172	172	152	152	142	142	126	126	159	197	86	86	197	197	215	215	161	183	164	164	152	152	100	100	144	132	184	184	185	185	180	180	101	101	142	142	122	128	190	190	98	98	334	334
P13	255	451	451	140	156	172	172	152	152	136	136	136	126	159	159	92	86	175	189	215	219	161	183	164	164	126	152	100	100	134	144	202	202	185	185	180	180	91	109	142	160	116	128	190	190	98	98	340	340
P13	256	451	461	156	152	172	172	152	152	136	136	136	126	159	189	84	84	175	189	215	219	161	161	142	166	146	152	100	100	136	144	202	202	185	185	180	180	91	109	138	138	116	116	204	190	98	98	338	338
P13	257	461	451	156	156	172	172	152	152	136	142	128	134	197	203	92	86	201	201	215	219	155	161	142	166	152	152	100	100	144	132	202	202	171	185	178	180	91	91	138	138	116	128	190	190	98	98	340	340
P13	258	445	451	156	152	170	170	152	152	136	142	126	126	159	189	86	86	189	197	219	219	161	161	164	164	146	152	98	102	144	134	184	198	171	171	178	180	91	109	142	142	116	122	190	190	98	100	334	340
P13	259	461	461	156	156	172	172	152	152	136	142	126	126	159	197	86	86	197	197	197	197	161	189	166	166	148	148	102	102	144	144	204	184	171	185	178	178	91	91	160	160	122	116	190	190	98	98	340	340
P13	260	461	451	140	156	172	172	152	152	136	142	126	126	159	159	86	92	197	207	197	197	161	189	142	164	146	152	102	102	144	136	202	184	185	185	178	178	91	101	160	160	112	116	204	190	98	100	340	340
P14	261	451	451	152	152	172	172	152	152	136	136	136	128	205	189	86	86	189	207	197	197	183	183	164	164	126	126	100	100	132	132	198	202	171	171	178	178	89	89	146	146	116	116	190	204	98	98	332	332
P14	262	451	465	152	156	172	172	152	152	136	142	128	136	159	159	86	86	189	197	197	197	163	173	164	164	126	126	100	100	144	144	184	184	171	171	180	178	99	99	138	142	116	116	190	190	98	102	334	340
P14	263	451	463	156	152	174	174	152	152	142	136	136	136	179	179	86	86	189	197	197	197	163	163	164	164	146	146	100	100	134	134	184	184	185	185	178	178	91	101	146	138	116	116	204	190	98	98	334	340
P14	264	451	451	156	156	174	174	152	152	142	136	152	152	159	159	86	86	189	189	197	197	183	161	162	162	144	148	100	100	132	132	198	184	171	171	178	180	91	91	142	146	116	128	204	190	98	98	334	334
P14	265	463	451	140	140	172	172	152	152	136	142	112	112	179	179	86	86	189	189	197	215	161	185	164	164	152	152	100	100	132	144	184	198	171	171	180	178	91	99	142	146	116	128	204	204	100	100	340	340
P14	266	451	451	152	158	174	174	152	152	136	136	128	136	159	159	86	86	207	207	197	197	161	161	164	164	126	126	100	100	144	144	184	184	171	171	178	178	101	101	146	146	116	116	190	190	98	98	334	334
P14	267	451	451	158	156	172	172	152	152	142	142	112	128	159	159	92	92	189	189	215	197	161	183	164	164	126	126	100	100	132	132	200	202	171	171	178	178	91	91	142	142	116	116	190	190	98	98	334	340
P14	268	451	461	152	156	172	172	152	152	136	142	112	128	159	159	106	92	189	207	197	197	183	161	164	142	126	126	100	100	132	132	184	200	171	171	178	178	91	101	146	146	116	116	190	190	100	100	334	334
P14	269	451	451	152	156	172	172	152	152	136	136	136	128	159	159	86	86	197	197	197	215	161	161	142	164	146	150	102	102	134	134	204	204	171	171	180	178	91	109	142	142	122	122	190	190	100	98	338	338
P14	270	461	451	156	140	172	172	152	152	142	136	152	152	207	203	86	92	201	201	219	197	183	183	164	156	146	152	100	100	144	144	204	204	185	185	180	180	101	101	146	146	116	116	190	204	100	100	332	332
P14	271	451	451	152	152	170	170	152	152	136	142	126	136	189	177	86	92	189	189	197	219	183	163	166	142	146	166	100	100	132	132	202	204	185	185	180	178	91	91	144	142	116	116	204	204	98	100	340	340
P14	272	451	461	158	158	174	170	152	152	142	142	126	142	159	189	86	86	189	199	197	219	183	183	142	164	146	166	100	100	132	144	202	198	171	171	180	180	91	101	144	146	122	128	204	190	98	98	340	340
P14	273	461	461	140	158	170	174	152	152	136	136	136	126	159	159	88	82	189	197	219	219	161	161	166	166	146	166	100	100	132	132	198	198	171	185	180	180	91	91	142	142	116	122	204	190	98	98	340	340
P14	274	451	451	152	140	170	170	152	152	136	142	128	128	159	159	86	86	207	197	219	219	161	183	166	166	146	146	100	100	132	132	202	204	171	185	180	180	101	101	138	142	116	116	190	204	100	100	340	334
P14	275	451	451	158	158	172	172	152	152	142	142	126	142	159	197	86	86	197	197	197	197	161	161	166	166	146	146	100	100	144	132	184	202	185	185	178	178	91	101	122	122	112	122	190	190	98	98	340	340
P14	276	451	451	152	158	170	170	152	152	136	136	136	128	159	177	86	86	189	197	219	219	163	163	164	164	146	164	100	100	132	132	184	204	185	185	180	180	101	101	138	146	122	122	190	190	100	100	340	340
P14	277	451	451	140	156	172	172	152	152	142	136	136	128	159	159	86	86	207	197	197	219	163	163	164	164	146	164	100	100	132	132	204	184	171	185	178	178	91	101	146	142	122	128	190	190	98	100	334	340
P14	278	451	451	152	152	172	172	152	152	136	136	128	136	159	159	92	92	197	197	215	219	161	161	166	166	146	146	100	100	132	132	184	202	183	183	178	178	99	91	142	142	122	122	190	190	100	100	340	334
P14	279	451	451	156	156	172	172	152	152	136	136	126	126	177	189	96	86	189	197	197	197	163	183	142	166	146	146	100	100	132	146	202	202	169	183	180	178	101	101	142	146	112	122	190	190	100	100	334	334
P14	280	451	451	156	156	172	172	152	152	136	136	126	126	159	189	86	92	197	189	197	197	183	183	164	142	146	146	100	100	132	132	204	204	189	189	178	178	91	101	142	142	122	122	190	190	98	98	340	340
P15	281	463	463	140	156	174	174	152	152	142	136	128	136	159	159	86	92	189	197	215	219	161	161	142	142	146	152	100	100	136	136	202	202	171	187	180	180	91	101	142	142	116	116	190	204	100	100	340	340
P15	282	451	451	140	140	172	172	152	152	136	142	136	128	209	197	86	86	197	197	219	219	183	183	164	164	146	146	102	102	136	136	198	198	185	185	180	180	91	91	142	142	116	116	204	204	98	98	338	338
P15	283	461	461	158	158	172	172	152	152	136	136	152	152	177	197	86	86	175	197	219	215	163	163	142	164	148	148	100	100	144	134	184	204	171	185	178	178	101	91	142	142	112	116	190	204	100	98	334	340
P15	284	451	463	156	156	172	172	152	152	136	136	136	128	159	177	86	86	207	189	219	219	185	161	164	164	144	144	100	100	144	144	184	202	171	171	180	180	91	101	138	142	116	116	190	190	100	100	332	338
P15	285	451	451	156	156	172	172	152	152	136	136	136	126	159	159	86	86	205	189	219	219	183	183	164	164	146	146	102	102	134	134	202	202	185	185	180	180	109	91	158	158	112	116	190	204	98	100	334	340
P15	286	451	451	152	158	174	174	152	152	142	136	128	136	159	177	86	86	189	207	219	219	185	185	166	166	144	144	102	102	134	144	202	202	185	185	180	180	99	99	142	142	116	116	190	204	100	100	332	332
P15	287	463	463	156	156	174	174	152	152	142	136	128	128	159	159	86	86	189	189	215	215	161	183	164	164	152	152	100	100	132	132	202	204	171	185	180	180	91	91	138	142	128	122	190	190	98	98	340	340
P15	288	463	451	158	156	172	172	152	152	142	136	128	128	159	159	86	86	189	207	219	219	161	161	166	166	152	152	102	102	134	134	204	204	189	189	180	180	91	91	142	142	128	128	190	190	98	98	340	340
P15	289	463	451	140	152	172	172	152	152	136	136	136	128	177	159	86	86	197	207	215	219	161	183	164	166	152	152	100	100	134	136	204	204	171	171	178	180	91	91	142	146	116	116	204	204	98	98	332	338
P15	290	451	463	156	156	172	172	152	152	136	142	112	128	159	159	86	86	189	197	219	219	161	183	164	164	152	146	100	100	136	136	204	202	185	187	178	180	91	91	142	142	116	122	190	190	98	98	332	338
P15	291	451	463	156	156	174	174	152	152	140	134	128	136	159	159	86	86	189	189	215	215	163	183	142	164	152	152	100	100	132	132	204	204	183	183	178	180	91	99	138	142	116	116	190	204	98	98	334	340
P15	292	451	461	156	156	174	174	152	152	136	136	126	126	159	197	86	86	197	197	197	215	183	183	164	164	152	146	100	100	134	134	202	202	171	171	178	178	91	91	142	142	116	116	190	190	98	98	334	334
P15	293	451	463	156	152	172	172	152	152	136	142	136	128	159	159	92	92	199	189	215	215	183	183	142	164	152	146	100	100	132	132	202	204	171	171	180	180	101	101	138	142	116	116	190	204	98	98	334	340
P15	294	451	451	156	156	172	172	152	152	136	136	128	136	159	159	86	92	197	197	219	219	185	161	166	166	166	146	100	100	132	132	204	204	187	187	180	180	101	101	144	144	116	116	204	204	100	100	334	340
P15	295	463	463	140	140	174	174	152	152	136	136	128	136	159	159	86	86	197	197	219	219	171	183	166	166	146	166	100	100	134	134	198	198	187	187	180	180	101	101	142	142	128	128	204	204	98	100	340	340
P15	296	463	463	140	140	172	172	152	152	142	142	128	128	203	203	86	86	199	199	215	215	161	161	142	150	150	150	100	100	136	136	202	202	171	171	180	180	101	101	142	142	116	116	204	204	100	100	332	332
P15	297	451	451	158	158	172	172	152	152	136	142	126	126	159	189	86	92	189	189	197	197	161	189	164	142	126	146	102	102	136	136	184	202	171	185	178	180	99	91	142	142	116	116	190	204	98	98	334	340
P15	298	463	463	140	156	172	172	152	152	136	142	128	142	159	159	86	86	189	203	215	215	183	183	166	166	152	144	100	100	132	132	202	204	169	183	178	180	101	101	142	142	116	116	190	190	100	98	334	334
P15	299	463	463	156	156	174	174	152	152	142	142	128	142	159	159	86	86	203	203	215	215	161	161	142	166	152	146	100	100	132	132	184	202	185	171	180	178	91	101	144	144	116	128	190	190	98	98	332	332
P15	300	463	461	156	156	172	172	152	152	136	136	128	136	159	159	86	86	197	203	215	215	161	183	164	166	146	152	102	102	136	136	202	202	171	171	180	180	91	101	142	146	116	128	204	204	100	100	332	332
P16	301	461	463	140	158	172	172	152	152	142	142	126	142	159	159	86	86	197	197	215	215	161	161	166	166	152	152	102	102	132	144	204	204	171	185	178	180	89	101	142	142	128	116	190	190	98	98	332	332
P16	302	453	453	152	158	172	172	152	152	136	136	126	126	159	189	92	92	189	189	219	219	161	161	164	164	152	164	100	100	144	144	202	202	171	171	178	178	101	101	142	142	122	122	190	190	98	98	340	340
P16	303	451	461	152	152	172	172	152	152	136	136	126	126	189	177	86	86	189	189	197	197	183	161	166	166	142	166	100	100	136	144	202	202	171	171	180	180	101	101	138	138	128	116	190	190	98	98	340	340
P16	304	451	451	158	140	172	172	152	152	136	136	126	110	159	189	86	86	189	197	219	219	161	161	164	164	142	164	100	100	136	144	202	204	171	171	180	180	101	91	138	142	122	128	190	204	98	100	340	340
P16	305	451	461	140	140	172	172	152	152	136	136	126	126	159	189	86	86	189	197	197	219	183	161	142	166	144	142	100	100	134	134	202	204	171	171	180	180	101	101	142	138	116	116	190	204	100	100	330	330
P16	306	461	461	156	156	172	172	152	152	136	142	126	134	189	197	86	86	197	197	215	215	161	161	142	166	146	152	102	102	134	134	184	202	171	185	178	180	101	91	144	144	116	128	190	190	98	98	332	332
P16	307	461	461	156	156	174	174	152	152	136	136	134	126	159	159	86	86	203	203	219	219	161	161	166	166	146	152	100	100	144	144	184	184	185	185	178	180	101	101	142	142	116	116	190	190	98	98	332	332
P16	308	451	451	152	152	172	172	152	152	136	136	126	126	189	159	86	86	189	197	197	219	183	183	150	164	142	146	100	100	134	134	204	202	171	171	178	180	101	101	138	138	116	116	190	204	100	98	334	340
P16	309	461	461	158	158	172	172	152	152	142	142	126	126	159	189	86	92	189	197	219	219	161	161	142	166	148	144	100	100	136	136	204	202	171	171	180	180	101	101	136	142	116	116	190	204	100	100	332	332
P16	310	463	463	140	158	172	172	152	152	142	142	126	142	159	159	92	106	197	197	197	215	161	161	166	166	146	152	100	100	144	144	184	184	185	185	178	180	101	101	142	142	116	116	190	190	98	98	332	332
P16	311	461	461	160	160	172	172	152	152	136	136	152	152	177	197	86	86	175	197	215	215	163	163	164	164	152	164	100	100	144	144	184	202	171	171	180	180	101	101	142	142	116	116	190	190	98	98	332	338
P16	312	461	461	158	158	172	172	152	152	136	136	152	152	159	197	86	86	175	197	215	219	163	163	164	164	152	164	100	100	144	144	184	202	171	171	180	180	101	101	142	142	116	116	190	190	98	98	334	340
P16	313	461	461	158	158	172	172	152	152	136	136	152	152	159	197	86	86	197	197	219	219	163	163	164	166	146	164	100	100	144	144	184	184	171	171	180	180	101	101	142	142	116	116	190	190	98	98	334	340
P16	314	451	451	140	140	172	172	152	152	142	142	126	126	159	197	86	86	197	197	215	215	161	183	164	164	152	152	100	100	144	132	184	184	185	185	180	180	101	101	142	142	122	128	190	190	98	98	334	334
P16	315	451	461	152	152	172	172	152	152	142	136	126	152	159	159	86	86	201	197	197	197	161	161	164	164	126	146	102	102	136	134	204	204	185	171	178	180	101	91	142	142	128	116	190	204	98	100	338	338
P16	316	451	461	156	152	172	172	152	152	136	136	126	152	159	189	86	86	187	187	197	219	161	161	164	164	126	126	100	100	134	134	184	204	171	185	178	180	99	91	144	138	116	116	190	204	100	98	334	340
P16	317	451	461	152	156	172	172	152	152	136	142	152	152	159	189	86	86	189	189	197	219	161	161	142	164	146	146	100	104	144	136	184	184	185	171	178	178	91	99	138	142	116	116	204	190	98	102	340	340
P16	318	451	451	152	152	172	172	152	152	136	136	136	112	159	159	86	86	207	207	219	219	163	163	142	142	152	142	100	100	144	144	204	204	171	171	180	180	91	91	142	142	116	116	204	204	98	100	340	340
P16	319	451	461	140	156	172	172	152	152	142	142	152	152	159	189	86	86	197	189	197	215	161	183	164	164	126	152	100	100	134	144	184	184	185	185	180	178	91	103	138	138	116	116	190	204	98	100	340	340
P16	320	451	461	158	158	172	172	152	152	142	136	152	152	159	197	86	86	197	197	197	219	161	161	166	166	146	166	100	100	134	134	184	184	171	185	180	180	101	101	160	160	112	116	190	190	98	98	340	340
P17	321	451	451	152	152	174	174	152	152	136	142	128	128	177	207	86	92	207	207	219	219	185	185	142	142	146	146	102	102	144	144	202	204	171	171	180	180	91	91	138	138	122	122	204	204	98	98	332	332
P17	322	451	451	152	152	174	174	152	152	136	136	152	152	207	203	92	92	201	207	197	197	185	185	142	142	146	146	100	100	132	144	204	202	171	171	180	180	91	91	138	138	122	122	204	204	98	98	332	332
P17	323	461	461	140	140	176	176	152	152	142	142	126	142	189	183	92	92	189	189	197	197	185	185	142	142	146	146	100	100	144	144	202	202	185	185	180	180	91	91	138	138	122	122	204	204	98	98	338	338
P17	324	461	461	140	140	176	176	152	152	142	142	126	142	177	189	92	92	189	189	197	197	183	183	142	142	146	146	102	102	144	134	202	204	185	185	180	180	91	101	138	142	122	128	204	190	98	98	334	340
P17	325	451	463	140	140	176	176	152	152	142	142	128	142	177	177	86	86	207	189	197	219	161	161	142	142	146	142	100	100	132	144	202	204	185	185	180	180	101	91	142	142	128	122	204	204	98	98	334	340
P17	326	461	463	140	140	176	176	152	152	142	142	128	142	183	183	92	92	189	189	197	197	185	185	142	142	146	146	100	100	144	144	202	202	185	185	180	180	91	91	138	138	122	122	204	204	98	98	338	338
P17	327	461	463	140	140	176	176	152	152	142	142	128	142	177	189	92	92	189	189	197	197	183	183	142	142	146	146	100	100	144	144	204	204	185	185	180	180	91	91	138	138	122	122	204	204	98	98	332	332
P17	328	453	453	158	158	176	176	152	152	136	136	136	128	189	203	86	92	189	189	197	215	177	161	142	164	146	146	100	100	134	144	202	202	171	187	180	180	91	91	142	142	122	128	190	190	98	98	332	332
P17	329	465	465	140	140	176	176	152	152	142	142	128	142	177	189	92	92	189	189	197	197	183	183	142	142	146	146	102	102	144	144	204	204	185	185	180	180	91	91	138	138	122	122	204	204	98	98	332	332
P17	330	463	463	140	140	176	176	152	152	142	142	142	128	177	189	92	92	189	189	197	197	183	183	142	142	146	142	100	100	144	144	204	204	185	185	180	180	91	91	142	142	122	122	204	204	98	98	334	334
P17	331	463	463	158	158	170	170	152	152	136	142	136	112	177	177	86	86	189	189	197	197	185	185	164	164	146	142	100	100	134	144	204	202	185	185	180	180	101	91	138	138	122	122	190	204	98	98	340	340
P17	332	463	465	140	158	174	174	152	152	136	136	152	152	177	177	86	92	177	177	197	197	185	185	166	166	146	146	100	100	134	134	202	202	185	185	180	180	99	91	138	138	122	122	204	190	98	98	332	332
P17	333	453	463	158	158	176	176	152	152	142	142	152	152	177	177	92	92	177	177	197	197	185	185	142	142	146	146	102	102	144	144	202	204	187	187	180	180	91	99	138	138	122	122	204	204	98	98	332	332
P17	334	453	463	158	158	176	176	152	152	142	142	128	128	177	177	92	92	177	177	197	197	183	183	142	142	146	146	100	100	132	144	202	204	187	187	180	180	91	91	138	142	122	128	190	204	98	98	338	338
P17	335	463	453	158	158	176	176	152	152	142	142	152	152	179	179	92	92	177	177	197	197	161	161	142	142	146	146	100	100	144	144	202	202	185	185	180	180	91	103	142	142	128	122	190	190	98	98	334	340
P17	336	463	463	140	140	176	176	152	152	142	142	126	142	179	179	86	86	177	177	197	219	185	185	142	142	146	146	100	100	144	134	204	204	185	185	180	180	101	101	138	138	122	122	204	204	98	98	334	340
P17	337	453	463	140	140	176	176	152	152	142	142	126	142	181	181	92	92	179	179	197	197	183	183	142	164	146	146	100	100	132	144	202	202	185	185	180	180	91	91	138	138	122	122	204	204	98	98	338	338
P17	338	463	463	140	158	176	176	152	152	136	136	128	142	183	183	92	92	189	189	197	197	177	161	142	164	146	146	102	102	144	144	204	204	185	185	180	180	91	91	142	142	122	128	204	204	98	98	332	332
P17	339	465	465	158	158	170	170	152	152	142	142	128	142	185	185	86	92	189	189	197	219	183	183	142	142	146	142	100	100	144	144	204	204	171	187	180	180	91	91	138	138	122	122	204	190	98	98	332	332
P17	340	461	461	140	140	176	176	152	152	142	142	126	142	189	183	92	92	189	189	197	197	185	185	142	142	146	146	100	100	144	144	202	202	185	185	180	180	91	91	138	138	122	122	204	204	98	98	338	338
P18	341	461	461	140	140	176	176	152	152	142	142	126	142	189	183	92	92	189	189	197	197	185	185	142	142	146	146	100	100	144	144	202	202	185	185	180	180	91	91	138	138	122	122	204	204	98	98	338	338
P18	342	461	463	152	152	174	174	188	188	142	142	136	142	159	159	86	86	189	189	219	219	161	161	164	164	146	146	102	102	134	134	202	202	187	187	180	180	101	101	142	142	128	128	190	190	98	98	338	338
P18	343	461	463	152	152	174	174	188	188	142	142	136	142	159	159	86	86	189	189	219	219	161	161	166	166	146	146	102	102	134	134	202	204	187	187	180	180	101	101	142	142	128	128	190	190	98	98	338	338
P18	344	461	461	140	140	176	176	152	152	142	142	126	142	177	189	92	92	189	189	197	197	183	183	142	142	146	146	102	102	144	134	202	204	185	185	180	180	91	101	138	142	122	128	204	190	98	98	334	340
P18	345	451	463	140	140	176	176	152	152	142	142	128	142	177	177	86	86	207	189	197	219	161	161	142	142	146	142	100	100	132	144	202	204	185	185	180	180	101	91	142	142	128	122	204	204	98	98	334	340
P18	346	461	463	140	140	176	176	152	152	142	142	128	142	183	183	92	92	189	189	197	197	185	185	142	142	146	146	100	100	144	144	202	202	185	185	180	180	91	91	138	138	122	122	204	204	98	98	338	338
P18	347	461	463	140	140	176	176	152	152	142	142	128	142	177	189	92	92	189	189	197	197	183	183	142	142	146	146	100	100	144	144	204	204	185	185	180	180	91	91	138	138	122	122	204	204	98	98	332	332
P18	348	453	453	158	158	176	176	152	152	136	136	136	128	189	203	86	92	189	189	197	215	177	161	142	164	146	146	100	100	134	144	202	202	171	187	180	180	91	91	142	142	122	128	190	190	98	98	332	332
P18	349	453	453	158	158	176	176	152	152	136	136	136	128	189	203	86	92	189	189	197	215	161	177	142	164	146	146	100	100	132	144	202	202	171	187	180	180	91	91	142	142	128	122	190	190	98	98	332	332
P18	350	465	465	140	140	176	176	152	152	142	142	128	142	177	189	92	92	189	189	197	197	183	183	142	142	146	146	102	102	144	144	204	204	185	185	180	180	91	91	138	138	122	122	204	204	98	98	332	332
P18	351	461	461	140	140	176	176	152	152	142	142	126	142	189	183	92	92	189	189	197	197	185	185	142	142	146	146	100	100	144	144	202	202	185	185	180	180	91	91	138	138	122	122	204	204	98	98	338	338
P18	352	461	461	140	140	176	176	152	152	142	142	126	142	177	189	92	92	189	189	197	197	183	183	142	142	146	146	102	102	144	134	202	204	185	185	180	180	91	101	138	142	122	128	204	190	98	98	334	340
P18	353	451	463	140	140	176	176	152	152	142	142	128	142	177	177	86	86	207	189	197	219	161	161	142	142	146	142	100	100	132	144	202	204	185	185	180	180	101	91	142	142	128	122	204	204	98	98	334	340
P18	354	461	463	140	140	176	176	152	152	142	142	128	142	183	183	92	92	189	189	197	197	185	185	142	142	146	146	100	100	144	144	202	202	185	185	180	180	91	91	138	138	122	122	204	204	98	98	338	338
P18	355	461	463	152	152	174	174	188	188	142	142	136	142	159	159	86	86	189	189	219	219	161	161	164	164	146	146	102	102	134	134	202	202	187	187	180	180	101	101	142	142	128	128	190	190	98	98	338	338
P18	356	461	463	140	140	176	176	152	152	142	142	128	142	177	189	92	92	189	189	197	197	183	183	142	142	146	146	100	100	144	144	204	204	185	185	180	180	91	91	138	138	122	122	204	204	98	98	332	332
P18	357	453	453	158	158	176	176	152	152	136	136	136	128	189	203	86	92	189	189	197	215	177	161	142	164	146	146	100	100	134	144	202	202	171	187	180	180	91	91	142	142	122	128	190	190	98	98	332	332
P18	358	453	453	158	158	176	176	152	152	136	136	136	128	189	203	86	92	189	189	197	215	161	177	142	164	146	146	100	100	132	144	202	202	171	187	180	180	91	91	142	142	128	122	190	190	98	98	332	332
P18	359	465	465	140	140	176	176	152	152	142	142	128	142	177	189	92	92	189	189	197	197	183	183	142	142	146	146	102	102	144	144	204	204	185	185	180	180	91	91	138	138	122	122	204	204	98	98	332	332
P18	360	461	463	152	152	174	174	188	188	142	142	136	142	159	159	86	86	189	189	219	219	161	161	166	166	146	146	102	102	134	134	202	204	187	187	180	180	101	101	142	142	128	128	190	190	98	98	338	338
P19	361	463	463	158	158	176	176	152	152	142	142	142	128	159	159	92	92	197	197	197	197	183	183	166	166	146	146	102	104	134	144	204	204	171	171	178	178	91	91	142	142	122	122	190	190	100	100	340	340
P19	362	463	463	140	140	176	176	152	152	142	142	142	128	177	189	92	92	189	189	197	197	183	183	142	142	146	142	100	100	144	144	204	204	185	185	180	180	91	91	142	142	122	122	204	204	98	98	334	334
P19	363	451	451	158	158	172	172	152	152	136	136	126	136	159	189	86	86	189	189	197	219	161	161	164	164	126	126	100	100	144	144	202	202	171	171	180	180	91	91	138	142	122	122	190	190	98	98	334	334
P19	364	451	451	140	158	172	172	152	152	142	142	136	142	177	159	86	86	189	189	219	197	161	183	164	164	126	126	100	100	144	144	202	202	171	171	180	180	101	101	138	138	128	122	204	190	98	98	332	332
P19	365	463	463	158	158	176	176	152	152	142	142	128	142	159	159	92	92	197	197	197	197	183	183	166	166	164	146	100	100	144	144	204	204	171	171	178	178	91	91	138	138	122	122	190	190	100	100	340	340
P19	366	451	451	158	158	176	176	152	152	136	136	136	128	203	203	92	92	207	197	197	197	161	161	166	166	146	164	100	100	132	144	204	204	171	171	178	178	101	101	142	138	128	122	190	190	98	98	340	340
P19	367	461	463	152	152	174	174	188	188	142	142	136	142	159	159	86	86	189	189	219	219	161	161	164	164	146	146	102	102	134	134	202	202	187	187	180	180	101	101	142	142	128	128	190	190	98	98	338	338
P19	368	461	463	140	140	176	176	152	152	142	142	128	142	177	189	92	92	189	189	197	197	183	183	142	142	146	146	100	100	144	144	204	204	185	185	180	180	91	91	138	138	122	122	204	204	98	98	332	332
P19	369	453	453	158	158	176	176	152	152	136	136	136	128	189	203	86	92	189	189	197	215	177	161	142	164	146	146	100	100	134	144	202	202	171	187	180	180	91	91	142	142	122	128	190	190	98	98	332	332
P19	370	453	453	158	158	176	176	152	152	136	136	136	128	189	203	86	92	189	189	197	215	161	177	142	164	146	146	100	100	132	144	202	202	171	187	180	180	91	91	142	142	128	122	190	190	98	98	332	332
P19	371	465	465	140	140	176	176	152	152	142	142	128	142	177	189	92	92	189	189	197	197	183	183	142	142	146	146	102	102	144	144	204	204	185	185	180	180	91	91	138	138	122	122	204	204	98	98	332	332
P19	372	461	463	152	152	174	174	188	188	142	142	136	142	159	159	86	86	189	189	219	219	161	161	166	166	146	146	102	102	134	134	202	204	187	187	180	180	101	101	142	142	128	128	190	190	98	98	338	338
P19	373	463	463	158	158	176	176	152	152	142	142	142	128	159	159	92	92	197	197	197	197	183	183	166	166	146	146	102	104	134	144	204	204	171	171	178	178	91	91	142	142	122	122	190	190	100	100	340	340
P19	374	463	463	140	140	176	176	152	152	142	142	142	128	177	189	92	92	189	189	197	197	183	183	142	142	146	142	100	100	144	144	204	204	185	185	180	180	91	91	142	142	122	122	204	204	98	98	334	334
P19	375	451	451	158	158	172	172	152	152	136	136	126	136	159	189	86	86	189	189	197	219	161	161	164	164	126	126	100	100	144	144	202	202	171	171	180	180	91	91	138	142	122	122	190	190	98	98	334	334
P19	376	451	451	140	158	172	172	152	152	142	142	136	142	177	159	86	86	189	189	219	197	161	183	164	164	126	126	100	100	144	144	202	202	171	171	180	180	101	101	138	138	128	122	204	190	98	98	332	332
P19	377	463	463	158	158	176	176	152	152	142	142	128	142	159	159	92	92	197	197	197	197	183	183	166	166	164	146	100	100	144	144	204	204	171	171	178	178	91	91	138	138	122	122	190	190	100	100	340	340
P19	378	451	451	158	158	176	176	152	152	136	136	136	128	203	203	92	92	207	197	197	197	161	161	166	166	146	164	100	100	132	144	204	204	171	171	178	178	101	101	142	138	128	122	190	190	98	98	340	340
P19	379	461	461	152	152	174	174	152	152	142	142	134	134	159	189	92	86	189	189	219	219	183	183	166	142	146	164	100	100	144	144	204	204	171	185	178	180	91	91	142	142	122	122	204	190	98	100	334	340
P19	380	461	461	158	140	174	174	152	152	142	142	126	142	159	189	86	92	189	189	197	197	183	183	142	166	146	146	100	100	144	144	204	204	171	185	178	180	91	91	142	142	122	122	204	190	98	100	334	340
P20	381	463	463	140	140	174	174	152	152	136	142	128	128	203	203	86	92	189	197	197	219	185	185	142	142	146	146	100	100	144	144	184	202	185	185	178	180	91	91	142	142	122	122	204	190	98	98	340	340
P20	382	451	451	152	152	174	174	152	152	142	142	128	128	183	183	92	92	189	189	197	197	175	175	164	164	146	146	100	100	144	144	202	202	185	185	180	180	91	91	138	138	122	122	204	204	98	98	332	332
P20	383	451	451	152	152	174	174	152	152	142	142	126	126	183	189	92	92	181	189	197	197	175	175	164	164	146	146	100	100	144	144	204	204	185	185	180	180	91	91	138	138	122	128	204	204	98	100	332	332
P20	384	451	451	152	152	170	174	152	152	142	142	128	142	177	177	86	92	189	189	197	197	161	175	164	164	146	146	102	102	144	144	202	204	185	185	178	178	101	101	138	142	122	122	204	204	98	98	332	332
P20	385	451	451	158	158	172	172	152	152	136	136	126	136	159	189	86	86	189	189	197	219	161	161	164	164	126	126	100	100	144	144	202	202	171	171	180	180	91	91	138	142	122	122	190	190	98	98	334	334
P20	386	451	451	140	158	172	172	152	152	142	142	136	142	177	159	86	86	189	189	219	197	161	183	164	164	126	126	100	100	144	144	202	202	171	171	180	180	101	101	138	138	128	122	204	190	98	98	332	332
P20	387	463	463	158	158	176	176	152	152	142	142	128	142	159	159	92	92	197	197	197	197	183	183	166	166	164	146	100	100	144	144	204	204	171	171	178	178	91	91	138	138	122	122	190	190	100	100	340	340
P20	388	451	451	158	158	176	176	152	152	136	136	136	128	203	203	92	92	207	197	197	197	161	161	166	166	146	164	100	100	132	144	204	204	171	171	178	178	101	101	142	138	128	122	190	190	98	98	340	340
P20	389	451	451	158	158	174	174	152	152	136	142	126	126	159	197	86	92	197	197	197	197	161	161	142	142	146	146	100	100	144	144	184	184	185	185	178	178	91	97	142	142	122	122	190	190	98	98	332	332
P20	390	451	451	152	152	170	174	152	152	142	142	128	142	177	177	86	92	189	189	197	197	161	175	164	164	146	146	102	102	144	144	202	204	185	185	178	178	101	101	138	142	122	122	204	204	98	98	332	332
P20	391	461	461	152	152	174	174	152	152	142	142	134	134	159	189	92	86	189	189	219	219	183	183	166	142	146	164	100	100	144	144	204	204	171	185	178	180	91	91	142	142	122	122	204	190	98	100	334	340
P20	392	461	461	158	140	174	174	152	152	142	142	126	142	159	189	86	92	189	189	197	197	183	183	142	166	146	146	100	100	144	144	204	204	171	185	178	180	91	91	142	142	122	122	204	190	98	100	334	340
P20	393	451	463	152	152	174	174	152	152	136	142	128	128	159	159	86	92	207	207	219	219	185	185	164	164	146	146	102	102	134	134	202	202	171	187	180	180	101	101	142	142	128	128	190	190	98	98	332	332
P20	394	451	451	140	158	172	172	152	152	142	142	112	112	159	159	86	92	197	197	197	197	185	185	142	142	146	146	100	100	144	144	204	204	185	185	180	180	99	99	142	142	122	122	204	190	98	98	338	338
P20	395	451	451	140	158	176	176	152	152	136	136	128	136	159	159	86	86	197	197	197	197	161	185	142	142	146	146	100	100	144	144	204	184	169	183	178	178	97	97	142	142	122	122	190	190	98	98	332	338
P20	396	451	451	158	158	174	174	152	152	136	142	126	126	159	197	86	92	197	197	197	197	161	161	142	142	146	146	100	100	144	144	184	184	185	185	178	178	91	97	142	142	122	122	190	190	98	98	332	332
P20	397	451	451	140	158	172	172	152	152	142	142	110	110	159	197	86	86	197	197	197	197	185	185	142	142	146	146	100	100	144	144	204	204	185	185	180	180	99	99	142	142	122	122	204	190	98	98	340	340
P20	398	451	451	158	158	172	172	152	152	142	142	110	110	159	159	86	86	197	197	197	197	185	185	142	142	146	146	100	100	144	144	204	204	185	185	180	180	99	99	142	142	122	122	190	190	98	98	338	338
P20	399	451	451	152	152	174	174	152	152	142	142	126	126	183	189	92	92	181	189	197	197	175	175	164	164	146	146	100	100	144	144	202	202	185	185	180	180	91	91	138	138	122	122	204	204	98	100	332	332
P20	400	463	463	158	158	176	176	152	152	136	142	128	128	203	203	86	92	197	207	197	197	183	183	142	142	146	146	100	100	132	132	204	204	171	171	178	180	91	101	142	142	128	128	190	190	98	98	332	332
P21	401	451	451	152	158	176	176	152	152	142	136	134	126	159	159	86	86	197	197	197	197	161	161	142	142	146	146	100	100	134	144	204	204	171	185	180	180	93	93	142	142	112	128	190	204	98	100	338	332
P21	402	451	451	158	158	172	172	152	152	142	136	128	136	177	177	86	86	197	197	219	219	175	183	142	142	146	146	100	100	132	132	202	202	185	185	180	180	91	99	142	142	128	128	190	190	98	98	332	332
P21	403	451	451	140	140	176	176	152	152	136	136	126	136	201	209	92	92	199	209	219	219	185	185	142	142	146	146	100	100	132	132	204	204	185	185	180	180	101	101	142	142	128	128	204	204	98	98	334	334
P21	404	461	463	152	152	174	174	188	188	142	142	136	142	159	159	86	86	189	189	219	219	161	161	166	166	146	146	102	102	134	134	202	204	187	187	180	180	101	101	142	142	128	128	190	190	98	98	338	338
P21	405	463	463	158	158	176	176	152	152	142	142	142	128	159	159	92	92	197	197	197	197	183	183	166	166	146	146	102	104	134	144	204	204	171	171	178	178	91	91	142	142	122	122	190	190	100	100	340	340
P21	406	463	463	140	140	176	176	152	152	142	142	142	128	177	189	92	92	189	189	197	197	183	183	142	142	146	142	100	100	144	144	204	204	185	185	180	180	91	91	142	142	122	122	204	204	98	98	334	334
P21	407	451	451	158	158	172	172	152	152	136	136	126	136	159	189	86	86	189	189	197	219	161	161	164	164	126	126	100	100	144	144	202	202	171	171	180	180	91	91	138	142	122	122	190	190	98	98	334	334
P21	408	451	451	140	158	172	172	152	152	142	142	136	142	177	159	86	86	189	189	219	197	161	183	164	164	126	126	100	100	144	144	202	202	171	171	180	180	101	101	138	138	128	122	204	190	98	98	332	332
P21	409	453	453	158	158	176	176	152	152	136	136	136	128	189	203	86	92	189	189	197	215	177	161	142	164	146	146	100	100	134	144	202	202	171	187	180	180	91	91	142	142	122	128	190	190	98	98	332	332
P21	410	453	453	158	158	176	176	152	152	136	136	136	128	189	203	86	92	189	189	197	215	161	177	142	164	146	146	100	100	132	144	202	202	171	187	180	180	91	91	142	142	128	122	190	190	98	98	332	332
P21	411	465	465	140	140	176	176	152	152	142	142	128	142	177	189	92	92	189	189	197	197	183	183	142	142	146	146	102	102	144	144	204	204	185	185	180	180	91	91	138	138	122	122	204	204	98	98	332	332
P21	412	461	463	152	152	174	174	188	188	142	142	136	142	159	159	86	86	189	189	219	219	161	161	166	166	146	146	102	102	134	134	202	204	187	187	180	180	101	101	142	142	128	128	190	190	98	98	338	338
P21	413	463	463	158	158	176	176	152	152	142	142	142	128	159	159	92	92	197	197	197	197	183	183	166	166	146	146	102	104	134	144	204	204	171	171	178	178	91	91	142	142	122	122	190	190	100	100	340	340
P21	414	463	463	140	140	176	176	152	152	142	142	142	128	177	189	92	92	189	189	197	197	183	183	142	142	146	142	100	100	144	144	204	204	185	185	180	180	91	91	142	142	122	122	204	204	98	98	334	334
P21	415	463	463	158	158	176	176	152	152	142	142	136	136	183	183	92	92	189	189	197	197	183	183	164	164	146	146	102	104	134	144	202	204	185	185	180	180	101	101	138	138	122	122	204	204	98	98	332	332
P21	416	463	463	140	158	174	174	152	152	142	142	136	136	185	185	92	92	189	189	197	197	185	185	166	166	146	146	100	100	144	144	204	204	187	187	180	180	91	91	142	142	128	128	190	190	98	98	332	332
P21	417	461	461	140	140	176	176	152	152	142	142	126	142	189	183	92	92	189	189	197	197	185	185	142	142	146	146	100	100	144	144	202	202	185	185	180	180	91	91	138	138	122	122	204	204	98	98	338	338
P21	418	461	461	140	140	176	176	152	152	142	142	126	142	189	183	92	92	189	189	197	197	185	185	142	142	146	146	100	100	144	144	202	202	185	185	180	180	91	91	138	138	122	122	204	204	98	98	338	338
P21	419	461	463	152	152	174	174	188	188	142	142	136	142	159	159	86	86	189	189	219	219	161	161	164	164	146	146	102	102	134	134	202	202	187	187	180	180	101	101	142	142	128	128	190	190	98	98	338	338
P21	420	461	463	152	152	174	174	188	188	142	142	136	142	159	159	86	86	189	189	219	219	161	161	166	166	146	146	102	102	134	134	202	204	187	187	180	180	101	101	142	142	128	128	190	190	98	98	338	338
[truncated: 2 more columns]
