# Supplementary material for: Genetic diversity and population structure of Prunus mira (Koehne) from the Tibet plateau in China and recommended conservation strategies
Source: PLoS One. 2017 Nov 29;12(11):e0188685. doi: 10.1371/journal.pone.0188685 (PMC5706700; doi:10.1371/journal.pone.0188685)
Supplement: S3 Table — (XLSX) [file pone.0188685.s007.xlsx]

## Sheet: Sheet1
S3 Table. Diversity indices of 25 nuclear microsatellite loci from data of 420 individuals.
Loci	A	Ae	I	He	Ho	PIC	FIS	FIT	FST
PMS67	15.0±2.4	5.9±0.8	1.63±0.32	0.62±0.15	0.55±0.12	0.74±0.13	0.11±0.03	0.23±0.04	0.13±0.01
BPPCT-002	5.0±0.9	2.3±0.3	1.08±0.21	0.53±0.11	0.47±0.10	0.62±0.10	0.13±0.04	0.27±0.03	0.15±0.01
MA013A	14.0±2.3	5.7±0.7	1.60±0.23	0.64±0.12	0.58±0.11	0.73±0.13	0.10±0.03	0.17±0.02	0.13±0.01
UDP98-412	8.0±1.3	3.9±0.6	0.81±0.21	0.38±0.08	0.33±0.08	0.46±0.10	0.15±0.02	0.26±0.04	0.19±0.01
BPPCT-030	14.0±2.7	5.1±0.5	1.57±0.11	0.62±0.11	0.56±0.11	0.68±0.12	0.11±0.02	0.20±0.04	0.08±0.01
PMS2	9.0±2.1	4.2±0.3	1.80±0.32	0.63±0.13	0.59±0.13	0.80±0.11	0.07±0.01	0.10±0.02	0.08±0.01
M9A	5.0±0.8	2.3±0.3	0.74±0.21	0.45±0.11	0.40±0.09	0.51±0.12	0.11±0.03	0.17±0.01	0.11±0.01
Pchgms4	5.0±1.3	1.8±0.2	0.18±0.04	0.31±0.10	0.26±0.08	0.32±0.10	0.16±0.02	0.25±0.04	0.12±0.02
MA039A	6.0±1.5	2.7±0.3	1.09±0.33	0.43±0.11	0.37±0.10	0.59±0.11	0.14±0.01	0.22±0.03	0.52±0.03
M7A	7.0±1.0	2.3±0.3	1.44±0.31	0.66±0.12	0.59±0.11	0.76±0.12	0.11±0.03	0.21±0.03	0.13±0.02
pchgms12	9.0±1.3	4.5±0.2	1.16±0.22	0.51±0.13	0.49±0.12	0.60±0.13	0.05±0.01	0.09±0.01	0.12±0.01
ASSR2	6.0±0.9	2.7±0.3	1.25±0.21	0.60±0.14	0.49±0.12	0.69±0.12	0.18±0.03	0.26±0.03	0.12±0.02
BPPCT-004	5.0±0.6	2.3±0.2	0.70±0.23	0.43±0.11	0.37±0.10	0.48±0.11	0.13±0.01	0.21±0.04	0.11±0.01
BPPCT-001	14.0±1.9	5.5±0.5	1.67±0.35	0.62±0.13	0.49±0.12	0.72±0.12	0.20±0.02	0.32±0.06	0.14±0.02
BPPCT-017	9.0±1.6	4.8±0.3	1.21±0.13	0.55±0.15	0.46±0.12	0.65±0.13	0.16±0.03	0.25±0.05	0.15±0.02
BPPCT-025	15.0±1.7	7.5±0.2	2.07±0.34	0.72±0.13	0.64±0.13	0.82±0.13	0.11±0.02	0.25±0.04	0.13±0.01
PceGA25	10.0±1.3	4.6±0.2	1.23±0.30	0.51±0.11	0.42±0.11	0.62±0.11	0.17±0.02	0.30±0.03	0.18±0.02
pchgms25	7.0±0.7	2.2±0.3	1.36±0.24	0.62±0.11	0.54±0.11	0.72±0.12	0.13±0.01	0.25±0.06	0.14±0.02
UDP97-402	7.0±1.1	3.3±0.3	1.33±0.23	0.56±0.11	0.50±0.10	0.71±0.12	0.11±0.02	0.26±0.03	0.22±0.03
UDP98-405	6.0±0.8	3.0±0.3	0.60±0.12	0.29±0.10	0.23±0.08	0.33±0.10	0.20±0.02	0.37±0.05	0.17±0.02
UDP98-406	9.0±1.3	4.0±0.3	1.22±0.12	0.59±0.11	0.53±0.11	0.66±0.12	0.10±0.01	0.15±0.01	0.10±0.01
UDP98-408	5.0±1.2	2.1±0.3	0.72±0.12	0.39±0.12	0.32±0.10	0.48±0.11	0.18±0.02	0.35±0.03	0.18±0.02
UDP98-409	14.0±1.8	4.8±0.2	1.39±0.22	0.55±0.13	0.48±0.11	0.64±0.13	0.13±0.02	0.19±0.02	0.14±0.02
UDP96-003	6.0±0.6	2.0±0.2	1.20±0.23	0.51±0.11	0.46±0.10	0.67±0.12	0.10±0.01	0.15±0.02	0.13±0.01
UDP96-019	4.0±0.8	1.5±0.2	0.66±0.10	0.41±0.12	0.36±0.10	0.45±0.11	0.12±0.01	0.21±0.03	0.11±0.01
Mean	8.6±1.4	3.6±0.3	1.19±0.22	0.52±0.12	0.46±0.11	0.62±0.12	0.13±0.02	0.23±0.03	0.15±0.02
A: Number of Alleles; Ae: Number of Effective Alleles; I: Shannon’s Information Index; He: Expected Heterozygosity; Ho: Observed Heterozygosity; PIC: Polymorphism Information Content; FIS: Inbreeding Coefficient; FIT: Over inbreeding Coefficient; FST: Fixation Index.
	:
