# Supplementary material for: Genetic diversity and population structure of Prunus mira (Koehne) from the Tibet plateau in China and recommended conservation strategies
Source: PLoS One. 2017 Nov 29;12(11):e0188685. doi: 10.1371/journal.pone.0188685 (PMC5706700; doi:10.1371/journal.pone.0188685)
Supplement: S4 Table — (XLS) [file pone.0188685.s008.xls]

## Sheet: Sheet1
S4 Table. Mean ancestry values for twenty-one P. mira populations at K=2 and K=3 inferred by STRUCTURE.
Population ID	K=2		K=3
	Cluster 1	Cluster 2	Cluster 1	Cluster 2	Cluster 3
1	0.9176	0.0824	0.806	0.19	0.004
2	0.9643	0.0357	0.833	0.161	0.006
3	0.9517	0.0484	0.67	0.293	0.043
4	0.9351	0.0649	0.6	0.39	0.006
5	0.88	0.1201	0.8288	0.1672	0.004
6	0.9803	0.0197	0.1139	0.8651	0.021
7	0.8995	0.1005	0.02	0.968	0.006
8	0.8427	0.1573	0.03	0.957	0.007
9	0.9772	0.0229	0.0639	0.9291	0.007
10	0.9677	0.0323	0.013	0.99	0.003
11	0.838	0.1619	0.128	0.859	0.013
12	0.8957	0.1043	0.216	0.77	0.014
13	0.929	0.0709	0.046	0.95	0.004
14	0.8961	0.1039	0.74	0.252	0.008
15	0.8128	0.1872	0.198	0.794	0.008
16	0.8902	0.1098	0.049	0.94	0.006
17	0.1095	0.8905	0.13	0.095	0.765
18	0.2015	0.8	0.087	0.05	0.857
19	0.1999	0.8002	0.025	0.168	0.8
20	0.1863	0.8137	0.178	0.086	0.73
21	0.1204	0.8796	0.07	0.1642	0.7718
