# Supplementary material for: Genetic diversity and population structure of Prunus mira (Koehne) from the Tibet plateau in China and recommended conservation strategies
Source: PLoS One. 2017 Nov 29;12(11):e0188685. doi: 10.1371/journal.pone.0188685 (PMC5706700; doi:10.1371/journal.pone.0188685)
Supplement: S5 Table — (XLS) [file pone.0188685.s009.xls]

## Sheet: Sheet1
S5 Table. Mean ancestry values for 420 P. mira individuals at K=2 and K=3 inferred by STRUCTURE.
Individual ID	Population ID	K=2		K=3
		Cluster 1	Cluster 2	Cluster 1	Cluster 2	Cluster 3
1	1	0.9877	0.0123	0.991	0.005	0.004
2	1	0.9874	0.0126	0.982	0.015	0.003
3	1	0.9885	0.0115	0.944	0.048	0.008
4	1	0.7393	0.2606	0.973	0.023	0.004
5	1	0.9883	0.0117	0.989	0.009	0.002
6	1	0.9912	0.0088	0.985	0.013	0.002
7	1	0.9675	0.0326	0.1089	0.8891	0.002
8	1	0.9869	0.0131	0.797	0.201	0.002
9	1	0.9734	0.0267	0.014	0.966	0.02
10	1	0.9369	0.0631	0.4845	0.5135	0.002
11	1	0.9564	0.0436	0.934	0.057	0.009
12	1	0.9342	0.0658	0.992	0.006	0.002
13	1	0.6404	0.3596	0.969	0.029	0.002
14	1	0.989	0.0111	0.097	0.901	0.002
15	1	0.9835	0.0166	0.991	0.004	0.005
16	1	0.9619	0.0381	0.981	0.016	0.003
17	1	0.9125	0.0876	0.9291	0.0639	0.007
18	1	0.7888	0.2112	0.978	0.018	0.004
19	1	0.7569	0.2432	0.989	0.009	0.002
20	1	0.8801	0.1199	0.986	0.012	0.002
21	2	0.9851	0.0149	0.988	0.01	0.002
22	2	0.9645	0.0355	0.985	0.012	0.003
23	2	0.9121	0.088	0.984	0.011	0.005
24	2	0.7395	0.2605	0.9371	0.0529	0.01
25	2	0.9877	0.0123	0.5105	0.4745	0.015
26	2	0.9833	0.0167	0.983	0.012	0.005
27	2	0.9874	0.0126	0.777	0.22	0.003
28	2	0.9859	0.0141	0.086	0.908	0.006
29	2	0.9891	0.011	0.3153	0.6807	0.004
30	2	0.9892	0.0108	0.605	0.379	0.016
31	2	0.919	0.081	0.921	0.071	0.008
32	2	0.9422	0.0578	0.983	0.015	0.002
33	2	0.9907	0.0093	0.987	0.01	0.003
34	2	0.9901	0.0099	0.988	0.007	0.005
35	2	0.9909	0.0092	0.7942	0.2028	0.003
36	2	0.9919	0.0081	0.982	0.016	0.002
37	2	0.9921	0.0079	0.985	0.012	0.003
38	2	0.9912	0.0088	0.985	0.009	0.006
39	2	0.9686	0.0314	0.93	0.062	0.008
40	2	0.9872	0.0128	0.935	0.055	0.01
41	3	0.9729	0.0271	0.951	0.035	0.014
42	3	0.9772	0.0229	0.784	0.206	0.01
43	3	0.9876	0.0124	0.1548	0.8052	0.04
44	3	0.9566	0.0434	0.856	0.012	0.132
45	3	0.6893	0.3107	0.3804	0.4965	0.1231
46	3	0.9591	0.0409	0.216	0.78	0.004
47	3	0.9849	0.0151	0.382	0.604	0.014
48	3	0.9496	0.0504	0.025	0.823	0.152
49	3	0.8815	0.1185	0.993	0.004	0.003
50	3	0.9901	0.0099	0.979	0.019	0.002
51	3	0.9879	0.0121	0.949	0.044	0.007
52	3	0.9774	0.0227	0.968	0.028	0.004
53	3	0.9467	0.0534	0.99	0.008	0.002
54	3	0.9921	0.008	0.98	0.018	0.002
55	3	0.9436	0.0564	0.105	0.893	0.002
56	3	0.987	0.013	0.953	0.034	0.013
57	3	0.9924	0.0076	0.78	0.209	0.011
58	3	0.9894	0.0107	0.1628	0.8022	0.035
59	3	0.8877	0.1124	0.795	0.015	0.19
60	3	0.9823	0.0177	0.9371	0.018	0.045
61	4	0.9847	0.0153	0.313	0.67	0.017
62	4	0.9845	0.0155	0.961	0.028	0.011
63	4	0.9882	0.0118	0.9401	0.0559	0.004
64	4	0.992	0.0081	0.913	0.083	0.004
65	4	0.9886	0.0115	0.0651	0.9269	0.008
66	4	0.9852	0.0148	0.204	0.792	0.004
67	4	0.9499	0.0501	0.96	0.033	0.007
68	4	0.9822	0.0179	0.4805	0.5165	0.003
69	4	0.9891	0.011	0.049	0.948	0.003
70	4	0.9901	0.0099	0.95	0.048	0.002
71	4	0.9724	0.0276	0.3834	0.6046	0.012
72	4	0.991	0.0091	0.968	0.022	0.01
73	4	0.9728	0.0272	0.953	0.044	0.003
74	4	0.8576	0.1424	0.917	0.08	0.003
75	4	0.9812	0.0188	0.31	0.685	0.005
76	4	0.9947	0.0053	0.169	0.828	0.003
77	4	0.6807	0.3193	0.951	0.042	0.007
78	4	0.9456	0.0544	0.472	0.525	0.003
79	4	0.8275	0.1726	0.042	0.955	0.003
80	4	0.6443	0.3558	0.952	0.046	0.002
81	5	0.9755	0.0245	0.984	0.013	0.003
82	5	0.5253	0.4747	0.99	0.008	0.002
83	5	0.6062	0.3938	0.99	0.007	0.003
84	5	0.5758	0.4241	0.981	0.012	0.007
85	5	0.5343	0.4657	0.1948	0.8002	0.005
86	5	0.9822	0.0179	0.98	0.014	0.006
87	5	0.9925	0.0075	0.97	0.024	0.006
88	5	0.991	0.0089	0.1279	0.8671	0.005
89	5	0.9882	0.0119	0.024	0.974	0.002
90	5	0.9911	0.0089	0.762	0.23	0.008
91	5	0.9663	0.0337	0.963	0.028	0.009
92	5	0.9869	0.0131	0.7313	0.2657	0.003
93	5	0.9736	0.0264	0.984	0.013	0.003
94	5	0.9388	0.0612	0.988	0.01	0.002
95	5	0.9851	0.0149	0.992	0.006	0.002
96	5	0.9637	0.0363	0.978	0.014	0.008
97	5	0.9137	0.0863	0.98	0.015	0.005
98	5	0.7393	0.2606	0.972	0.023	0.005
99	5	0.9877	0.0123	0.986	0.011	0.003
100	5	0.9837	0.0163	0.991	0.007	0.002
101	6	0.9876	0.0124	0.057	0.934	0.009
102	6	0.9858	0.0142	0.022	0.976	0.002
103	6	0.9889	0.0112	0.005	0.993	0.002
104	6	0.9884	0.0116	0.921	0.075	0.004
105	6	0.9194	0.0805	0.013	0.983	0.004
106	6	0.9406	0.0594	0.028	0.859	0.113
107	6	0.9905	0.0095	0.005	0.993	0.002
108	6	0.9904	0.0096	0.033	0.906	0.061
109	6	0.9909	0.0092	0.019	0.977	0.004
110	6	0.9916	0.0084	0.0761	0.9159	0.008
111	6	0.9921	0.0079	0.019	0.979	0.002
112	6	0.9914	0.0086	0.005	0.992	0.003
113	6	0.9693	0.0308	0.018	0.978	0.004
114	6	0.9869	0.0131	0.02	0.8699	0.1101
115	6	0.9846	0.0154	0.019	0.911	0.07
116	6	0.989	0.011	0.017	0.979	0.004
117	6	0.9921	0.0079	0.026	0.972	0.002
118	6	0.9883	0.0118	0.012	0.985	0.003
119	6	0.9923	0.0078	0.006	0.991	0.003
120	6	0.9439	0.0561	0.948	0.047	0.005
121	7	0.9104	0.0896	0.042	0.951	0.007
122	7	0.7478	0.2521	0.018	0.98	0.002
123	7	0.9779	0.0221	0.007	0.99	0.003
124	7	0.9865	0.0135	0.0641	0.9329	0.003
125	7	0.9333	0.0668	0.022	0.976	0.002
126	7	0.9536	0.0464	0.05	0.943	0.007
127	7	0.9749	0.0251	0.018	0.98	0.002
128	7	0.0039	0.9962	0.008	0.989	0.003
129	7	0.9917	0.0083	0.017	0.97	0.013
130	7	0.9604	0.0397	0.009	0.988	0.003
131	7	0.9908	0.0092	0.012	0.975	0.013
132	7	0.9081	0.0919	0.078	0.918	0.004
133	7	0.9841	0.0159	0.021	0.977	0.002
134	7	0.9931	0.0069	0.011	0.986	0.003
135	7	0.9631	0.0369	0.0999	0.8961	0.004
136	7	0.9866	0.0134	0.022	0.976	0.002
137	7	0.9753	0.0247	0.008	0.989	0.003
138	7	0.9901	0.0099	0.027	0.96	0.013
139	7	0.9902	0.0098	0.009	0.988	0.003
140	7	0.7685	0.2315	0.01	0.977	0.013
141	8	0.0046	0.9954	0.003	0.992	0.005
142	8	0.9672	0.0328	0.003	0.993	0.004
143	8	0.95	0.05	0.029	0.967	0.004
144	8	0.981	0.019	0.003	0.993	0.004
145	8	0.9891	0.0109	0.005	0.974	0.021
146	8	0.9638	0.0362	0.019	0.968	0.013
147	8	0.9886	0.0114	0.493	0.503	0.004
148	8	0.9896	0.0105	0.009	0.988	0.003
149	8	0.9561	0.044	0.011	0.981	0.008
150	8	0.6024	0.3976	0.004	0.992	0.004
151	8	0.9614	0.0386	0.004	0.992	0.004
152	8	0.9515	0.0485	0.036	0.959	0.005
153	8	0.9626	0.0374	0.003	0.992	0.005
154	8	0.9731	0.027	0.005	0.975	0.02
155	8	0.974	0.026	0.012	0.986	0.002
156	8	0.4143	0.5857	0.009	0.988	0.003
157	8	0.973	0.027	0.008	0.989	0.003
158	8	0.7373	0.2627	0.012	0.974	0.014
159	8	0.6012	0.3988	0.003	0.993	0.004
160	8	0.9131	0.0869	0.003	0.992	0.005
161	9	0.9884	0.0116	0.024	0.963	0.013
162	9	0.9949	0.0051	0.442	0.548	0.01
163	9	0.9889	0.0112	0.014	0.983	0.003
164	9	0.9874	0.0126	0.08	0.911	0.009
165	9	0.9938	0.0062	0.016	0.976	0.008
166	9	0.9508	0.0492	0.014	0.984	0.002
167	9	0.992	0.008	0.014	0.983	0.003
168	9	0.9944	0.0056	0.004	0.993	0.003
169	9	0.9953	0.0047	0.028	0.968	0.004
170	9	0.8896	0.1104	0.003	0.993	0.004
171	9	0.9839	0.0162	0.005	0.977	0.018
172	9	0.9707	0.0294	0.015	0.983	0.002
173	9	0.9786	0.0215	0.008	0.988	0.004
174	9	0.9896	0.0104	0.019	0.967	0.014
175	9	0.9911	0.009	0.439	0.552	0.009
176	9	0.9774	0.0226	0.02	0.977	0.003
177	9	0.9712	0.0288	0.091	0.9	0.009
178	9	0.989	0.011	0.012	0.981	0.007
179	9	0.9826	0.0174	0.017	0.98	0.003
180	9	0.9337	0.0664	0.011	0.987	0.002
181	10	0.9912	0.0088	0.003	0.995	0.002
182	10	0.9764	0.0236	0.005	0.994	0.001
183	10	0.9803	0.0197	0.007	0.991	0.002
184	10	0.9556	0.0445	0.049	0.947	0.004
185	10	0.9921	0.008	0.008	0.989	0.003
186	10	0.9928	0.0072	0.003	0.991	0.006
187	10	0.9866	0.0135	0.007	0.989	0.004
188	10	0.9805	0.0195	0.025	0.973	0.002
189	10	0.9714	0.0286	0.006	0.991	0.003
190	10	0.9704	0.0297	0.008	0.987	0.005
191	10	0.977	0.023	0.005	0.992	0.003
192	10	0.9824	0.0176	0.005	0.992	0.003
193	10	0.99	0.01	0.003	0.995	0.002
194	10	0.9028	0.0972	0.005	0.994	0.001
195	10	0.9895	0.0105	0.009	0.989	0.002
196	10	0.9934	0.0066	0.0551	0.9419	0.003
197	10	0.9863	0.0137	0.008	0.988	0.004
198	10	0.9849	0.0152	0.025	0.973	0.002
199	10	0.9849	0.0151	0.01	0.987	0.003
200	10	0.7642	0.2357	0.006	0.99	0.004
201	11	0.9766	0.0234	0.052	0.759	0.189
202	11	0.9921	0.0079	0.057	0.928	0.015
203	11	0.982	0.018	0.924	0.069	0.007
204	11	0.9903	0.0097	0.288	0.707	0.005
205	11	0.976	0.0241	0.7083	0.2887	0.003
206	11	0.9777	0.0223	0.008	0.99	0.002
207	11	0.5851	0.4149	0.005	0.992	0.003
208	11	0.5855	0.4145	0.04	0.957	0.003
209	11	0.9718	0.0283	0.01	0.988	0.002
210	11	0.8366	0.1635	0.339	0.658	0.003
211	11	0.6017	0.3983	0.008	0.989	0.003
212	11	0.5994	0.4006	0.007	0.988	0.005
213	11	0.6691	0.3309	0.005	0.992	0.003
214	11	0.5922	0.4078	0.007	0.99	0.003
215	11	0.9742	0.0258	0.003	0.995	0.002
216	11	0.7434	0.2566	0.006	0.992	0.002
217	11	0.7725	0.2275	0.006	0.992	0.002
218	11	0.9901	0.0099	0.046	0.9499	0.004
219	11	0.9845	0.0156	0.007	0.989	0.004
220	11	0.9612	0.0388	0.025	0.973	0.002
221	12	0.9824	0.0176	0.009	0.988	0.003
222	12	0.3184	0.6815	0.006	0.991	0.003
223	12	0.9113	0.0887	0.007	0.989	0.004
224	12	0.7477	0.2523	0.955	0.041	0.004
225	12	0.9866	0.0135	0.017	0.98	0.003
226	12	0.9342	0.0658	0.015	0.977	0.008
227	12	0.928	0.072	0.224	0.749	0.027
228	12	0.9724	0.0276	0.983	0.009	0.008
229	12	0.9742	0.0259	0.026	0.972	0.002
230	12	0.4153	0.5847	0.9351	0.0569	0.008
231	12	0.973	0.027	0.027	0.971	0.002
232	12	0.9953	0.0047	0.005	0.993	0.002
233	12	0.8916	0.1085	0.914	0.082	0.004
234	12	0.984	0.016	0.017	0.978	0.005
235	12	0.9784	0.0217	0.024	0.8579	0.1181
236	12	0.99	0.0101	0.006	0.992	0.002
237	12	0.9838	0.0162	0.026	0.9079	0.0661
238	12	0.977	0.023	0.021	0.974	0.005
239	12	0.9829	0.0171	0.063	0.929	0.008
240	12	0.9902	0.0098	0.03	0.968	0.002
241	13	0.9026	0.0974	0.009	0.989	0.002
242	13	0.9891	0.0109	0.013	0.982	0.005
243	13	0.9933	0.0068	0.008	0.987	0.005
244	13	0.9894	0.0107	0.012	0.985	0.003
245	13	0.993	0.007	0.005	0.991	0.004
246	13	0.9863	0.0137	0.4136	0.5824	0.004
247	13	0.985	0.015	0.229	0.766	0.005
248	13	0.9841	0.0159	0.062	0.934	0.004
249	13	0.9764	0.0236	0.004	0.993	0.003
250	13	0.9486	0.0515	0.025	0.96	0.015
251	13	0.9812	0.0189	0.003	0.995	0.002
252	13	0.9889	0.0111	0.004	0.995	0.001
253	13	0.9648	0.0352	0.005	0.994	0.001
254	13	0.9887	0.0114	0.05	0.946	0.004
255	13	0.9896	0.0104	0.005	0.992	0.003
256	13	0.961	0.039	0.004	0.988	0.008
257	13	0.9824	0.0176	0.005	0.991	0.004
258	13	0.3186	0.6814	0.033	0.965	0.002
259	13	0.9096	0.0904	0.011	0.986	0.003
260	13	0.7476	0.2524	0.009	0.986	0.005
261	14	0.9781	0.0219	0.938	0.057	0.005
262	14	0.9863	0.0138	0.758	0.212	0.03
263	14	0.9332	0.0669	0.7602	0.2358	0.004
264	14	0.9743	0.0257	0.7678	0.2302	0.002
265	14	0.7419	0.2581	0.745	0.223	0.032
266	14	0.7752	0.2248	0.988	0.01	0.002
267	14	0.876	0.1241	0.985	0.012	0.003
268	14	0.9901	0.01	0.942	0.055	0.003
269	14	0.9846	0.0155	0.046	0.942	0.012
270	14	0.9613	0.0387	0.064	0.927	0.009
271	14	0.9822	0.0178	0.413	0.575	0.012
272	14	0.3193	0.6807	0.428	0.554	0.018
273	14	0.9104	0.0895	0.118	0.878	0.004
274	14	0.7487	0.2513	0.929	0.064	0.007
275	14	0.9777	0.0224	0.974	0.022	0.004
276	14	0.9868	0.0132	0.987	0.011	0.002
277	14	0.9333	0.0668	0.986	0.012	0.002
278	14	0.9302	0.0698	0.989	0.009	0.002
279	14	0.963	0.037	0.985	0.012	0.003
280	14	0.9706	0.0294	0.988	0.007	0.005
281	15	0.9792	0.0208	0.013	0.981	0.006
282	15	0.9896	0.0104	0.008	0.972	0.02
283	15	0.9839	0.0161	0.02	0.907	0.073
284	15	0.9692	0.0308	0.009	0.988	0.003
285	15	0.0061	0.9939	0.006	0.991	0.003
286	15	0.9834	0.0167	0.006	0.989	0.005
287	15	0.9902	0.0098	0.963	0.032	0.005
288	15	0.9038	0.0962	0.015	0.982	0.003
289	15	0.9846	0.0154	0.024	0.972	0.004
290	15	0.9847	0.0154	0.1548	0.8402	0.005
291	15	0.9759	0.0241	0.98	0.013	0.007
292	15	0.9921	0.008	0.024	0.974	0.002
293	15	0.9904	0.0096	0.939	0.054	0.007
294	15	0.0168	0.9832	0.021	0.977	0.002
295	15	0.9767	0.0233	0.005	0.993	0.002
296	15	0.5863	0.4137	0.049	0.9451	0.006
297	15	0.5855	0.4144	0.019	0.975	0.006
298	15	0.8358	0.1642	0.559	0.438	0.003
299	15	0.558	0.442	0.13	0.863	0.007
300	15	0.9652	0.0348	0.01	0.988	0.002
301	16	0.9887	0.0113	0.089	0.904	0.007
302	16	0.9897	0.0103	0.015	0.981	0.004
303	16	0.9563	0.0437	0.008	0.987	0.005
304	16	0.6009	0.3991	0.01	0.987	0.003
305	16	0.9619	0.0381	0.006	0.99	0.004
306	16	0.973	0.027	0.004	0.993	0.003
307	16	0.9733	0.0267	0.015	0.983	0.002
308	16	0.4142	0.5858	0.058	0.939	0.003
309	16	0.7427	0.2573	0.004	0.993	0.003
310	16	0.9142	0.0858	0.024	0.961	0.015
311	16	0.988	0.012	0.003	0.995	0.002
312	16	0.9948	0.0052	0.005	0.994	0.001
313	16	0.9875	0.0125	0.006	0.993	0.001
314	16	0.9938	0.0063	0.048	0.949	0.003
315	16	0.921	0.079	0.03	0.948	0.022
316	16	0.9505	0.0495	0.017	0.981	0.002
317	16	0.992	0.008	0.026	0.969	0.005
318	16	0.9737	0.0263	0.591	0.391	0.018
319	16	0.929	0.071	0.021	0.973	0.006
320	16	0.5591	0.441	0.007	0.991	0.002
321	17	0.0053	0.9947	0.257	0.279	0.464
322	17	0.0051	0.9949	0.088	0.539	0.373
323	17	0.004	0.996	0.001	0.003	0.996
324	17	0.0061	0.9939	0.005	0.2392	0.7558
325	17	0.0086	0.9915	0.4206	0.042	0.5375
326	17	0.0093	0.9907	0.002	0.002	0.996
327	17	0.9935	0.0065	0.002	0.002	0.996
328	17	0.0052	0.9948	0.005	0.7728	0.2222
329	17	0.005	0.995	0.001	0.002	0.997
330	17	0.004	0.996	0.002	0.002	0.996
331	17	0.0038	0.9962	0.998	0.001	0.001
332	17	0.0064	0.9936	0.001	0.001	0.998
333	17	0.0079	0.9921	0.998	0.001	0.001
334	17	0.0045	0.9956	0.011	0.003	0.986
335	17	0.006	0.994	0.001	0.001	0.998
336	17	0.0084	0.9916	0.005	0.003	0.992
337	17	0.0093	0.9907	0.002	0.001	0.997
338	17	0.8192	0.1808	0.001	0.001	0.998
339	17	0.2505	0.7496	0.001	0.001	0.998
340	17	0.0277	0.9723	0.002	0.002	0.996
341	18	0.0135	0.9865	0.002	0.002	0.996
342	18	0.0166	0.9834	0.005	0.242	0.753
343	18	0.083	0.9169	0.4244	0.033	0.5425
344	18	0.4926	0.5074	0.002	0.002	0.996
345	18	0.0135	0.9865	0.002	0.002	0.996
346	18	0.3797	0.6202	0.002	0.002	0.996
347	18	0.0046	0.9954	0.002	0.002	0.996
348	18	0.0062	0.9938	0.012	0.227	0.761
349	18	0.0084	0.9916	0.4316	0.03	0.5385
350	18	0.0092	0.9909	0.002	0.002	0.996
351	18	0.9949	0.0051	0.002	0.002	0.996
352	18	0.0273	0.9728	0.001	0.002	0.997
353	18	0.0137	0.9863	0.002	0.002	0.996
354	18	0.0169	0.9831	0.006	0.24	0.754
355	18	0.0832	0.9168	0.4184	0.043	0.5385
356	18	0.4945	0.5055	0.001	0.002	0.997
357	18	0.0134	0.9866	0.006	0.24	0.754
358	18	0.3797	0.6203	0.414	0.047	0.539
359	18	0.9762	0.0238	0.002	0.002	0.996
360	18	0.0046	0.9954	0.002	0.002	0.996
361	19	0.0062	0.9938	0.002	0.002	0.996
362	19	0.0083	0.9918	0.002	0.002	0.996
363	19	0.0063	0.9938	0.006	0.7658	0.2282
364	19	0.0083	0.9917	0.012	0.766	0.222
365	19	0.0094	0.9906	0.002	0.002	0.996
366	19	0.8197	0.1802	0.002	0.002	0.996
367	19	0.8393	0.1607	0.002	0.002	0.996
368	19	0.2502	0.7498	0.002	0.002	0.996
369	19	0.0273	0.9727	0.002	0.002	0.996
370	19	0.0135	0.9865	0.002	0.002	0.996
371	19	0.0167	0.9833	0.008	0.236	0.756
372	19	0.0816	0.9184	0.42	0.042	0.538
373	19	0.4932	0.5068	0.002	0.002	0.996
374	19	0.0132	0.9868	0.009	0.768	0.223
375	19	0.3794	0.6206	0.01	0.763	0.227
376	19	0.0046	0.9954	0.002	0.002	0.996
377	19	0.0062	0.9938	0.003	0.002	0.995
378	19	0.0083	0.9917	0.002	0.002	0.996
379	19	0.0094	0.9906	0.002	0.002	0.996
380	19	0.995	0.005	0.002	0.002	0.996
381	20	0.0277	0.9723	0.202	0.14	0.658
382	20	0.0134	0.9867	0.241	0.193	0.566
383	20	0.017	0.9831	0.519	0.045	0.436
384	20	0.0821	0.9179	0.1399	0.2827	0.5774
385	20	0.4935	0.5065	0.002	0.002	0.996
386	20	0.0132	0.9868	0.008	0.233	0.759
387	20	0.3801	0.6199	0.426	0.035	0.539
388	20	0.9762	0.0238	0.003	0.002	0.995
389	20	0.0045	0.9955	0.001	0.002	0.997
390	20	0.0061	0.9939	0.001	0.002	0.997
391	20	0.0083	0.9917	0.002	0.002	0.996
392	20	0.0061	0.9939	0.001	0.001	0.998
393	20	0.0046	0.9954	0.002	0.002	0.996
394	20	0.006	0.994	0.002	0.002	0.996
395	20	0.008	0.992	0.007	0.767	0.226
396	20	0.0061	0.9939	0.002	0.002	0.996
397	20	0.0086	0.9915	0.002	0.002	0.996
398	20	0.0091	0.9909	0.998	0.001	0.001
399	20	0.8207	0.1793	0.001	0.001	0.998
400	20	0.8357	0.1642	0.998	0.001	0.001
401	21	0.2491	0.7508	0.33	0.198	0.472
402	21	0.027	0.973	0.001	0.002	0.997
403	21	0.013	0.987	0.011	0.226	0.763
404	21	0.0172	0.9829	0.413	0.047	0.54
405	21	0.0829	0.9172	0.001	0.002	0.997
406	21	0.0168	0.9832	0.002	0.002	0.996
407	21	0.0834	0.9166	0.003	0.002	0.995
408	21	0.4935	0.5066	0.002	0.002	0.996
409	21	0.0133	0.9868	0.007	0.768	0.225
410	21	0.3764	0.6236	0.012	0.767	0.221
411	21	0.976	0.024	0.005	0.99	0.005
412	21	0.0046	0.9954	0.483	0.268	0.249
413	21	0.0065	0.9935	0.002	0.002	0.996
414	21	0.0081	0.992	0.002	0.002	0.996
415	21	0.0062	0.9938	0.001	0.002	0.997
416	21	0.0085	0.9915	0.002	0.002	0.996
417	21	0.0091	0.991	0.001	0.001	0.998
418	21	0.0046	0.9954	0.001	0.001	0.998
419	21	0.0062	0.9938	0.002	0.002	0.996
420	21	0.0086	0.9915	0.002	0.002	0.996
