# Supplementary material for: Genetic diversity and population structure of Prunus mira (Koehne) from the Tibet plateau in China and recommended conservation strategies
Source: PLoS One. 2017 Nov 29;12(11):e0188685. doi: 10.1371/journal.pone.0188685 (PMC5706700; doi:10.1371/journal.pone.0188685)
Supplement: S6 Table — (XLSX) [file pone.0188685.s010.xlsx]

## Sheet: Sheet1
S6 Table. Genetic differentiation and gene flow estimated by Pairwise FST (below diagonal) and Nm (above diagonal) among 21 populations.
	1	2	3	4	5	6	7	8	9	10	11	12	13	14	15	16	17	18	19	20	21
1		3.521	6.579	2.604	3.247	2.273	2.049	1.389	1.389	1.429	1.894	2.778	1.825	8.621	1.88	1.634	0.459	0.569	0.871	1.225	0.958
2	0.066		2.809	1.838	3.968	1.453	2.717	1.923	1.613	1.174	1.645	1.866	1.645	6.25	1.429	1.323	0.475	0.553	1.078	1.174	0.868
3	0.037	0.082		3.968	2.747	1.984	2	1.302	1.656	1.724	2.381	2.747	2.155	8.929	2.174	1.908	0.691	0.871	1.008	2.016	1.471
4	0.088	0.12	0.059		1.852	1.88	1.563	1.096	1.623	1.908	3.289	2.632	2.717	7.353	2.232	2.358	0.496	0.658	1.168	1.42	1.029
5	0.071	0.059	0.083	0.119		1.225	2.232	1.232	1.515	1.096	1.603	1.623	1.33	5.682	1.244	1.276	0.438	0.483	1.033	1.214	0.784
6	0.099	0.147	0.112	0.117	0.169		2.049	1.852	1.773	1.351	1.761	4.464	1.761	2.451	9.615	1.799	0.575	0.794	1.185	1.106	1.374
7	0.109	0.084	0.111	0.138	0.101	0.109		4.808	4.464	1.953	3.289	2.747	3.086	3.378	1.953	3.012	0.53	0.602	1.046	1.25	0.977
8	0.153	0.115	0.161	0.186	0.169	0.119	0.049		3.731	1.572	2.137	1.908	2.252	1.656	1.534	1.866	0.613	0.786	1.042	1.126	1.232
9	0.153	0.134	0.131	0.133	0.142	0.124	0.053	0.063		2.551	3.333	2.381	4.464	1.953	1.825	3.425	0.58	0.714	1.214	1.238	1.111
10	0.149	0.176	0.127	0.116	0.186	0.156	0.113	0.137	0.089		13.158	1.838	14.706	1.852	1.969	11.905	0.448	0.568	0.839	0.936	0.817
11	0.117	0.132	0.095	0.071	0.135	0.124	0.071	0.105	0.07	0.019		2.747	11.364	3.247	3.247	11.364	0.489	0.638	1.016	1.157	1.012
12	0.083	0.118	0.083	0.087	0.133	0.053	0.083	0.116	0.095	0.12	0.083		2.551	3.906	20.325	2.5	0.588	0.796	1.302	1.25	1.429
13	0.12	0.132	0.104	0.084	0.158	0.124	0.075	0.1	0.053	0.017	0.022	0.089		2.632	2.525	2.551	0.484	0.631	1.082	1.096	0.98
14	0.028	0.038	0.027	0.033	0.042	0.093	0.069	0.131	0.113	0.119	0.071	0.06	0.087		2.451	2.451	0.531	0.63	1.302	1.563	1.042
15	0.117	0.149	0.103	0.101	0.167	0.025	0.113	0.14	0.12	0.113	0.071	0.012	0.09	0.093		2.525	0.517	0.712	1.064	0.977	1.19
16	0.133	0.159	0.116	0.096	0.164	0.122	0.077	0.118	0.068	0.021	0.022	0.091	0.089	0.093	0.09		0.458	0.604	0.988	1.029	0.943
17	0.353	0.345	0.266	0.335	0.363	0.303	0.321	0.29	0.301	0.358	0.338	0.298	0.341	0.32	0.326	0.353		5.208	2.541	2.521	2.66
18	0.305	0.311	0.223	0.275	0.341	0.24	0.293	0.241	0.259	0.306	0.282	0.239	0.284	0.284	0.26	0.293	0.046		2.841	2.289	17.857
19	0.223	0.188	0.199	0.176	0.195	0.174	0.193	0.194	0.171	0.23	0.197	0.161	0.188	0.161	0.19	0.202	0.09	0.081		4.902	11.364
20	0.169	0.176	0.11	0.15	0.171	0.184	0.167	0.182	0.168	0.211	0.178	0.167	0.186	0.138	0.204	0.195	0.09	0.098	0.049		3.472
21	0.207	0.224	0.145	0.195	0.242	0.154	0.204	0.169	0.184	0.234	0.198	0.149	0.203	0.194	0.174	0.209	0.086	0.014	0.022	0.067
FST: Genetic Differentiation; Nm: Gene Flow
