# Supplementary material for: Genetic diversity and population structure of Prunus mira (Koehne) from the Tibet plateau in China and recommended conservation strategies
Source: PLoS One. 2017 Nov 29;12(11):e0188685. doi: 10.1371/journal.pone.0188685 (PMC5706700; doi:10.1371/journal.pone.0188685)
Supplement: S7 Table — (XLSX) [file pone.0188685.s011.xlsx]

## Sheet: Sheet1
S7 Table. Genetic differentiation and gene flow estimated by Pairwise FST (below diagonal) and Nm (above diagonal) among three genetic clusters.
	Cluster I	Cluster II	Cluster III
Cluster I		8.679	1.562
Cluster II	0.028		1.75
Cluster III	0.138	0.125
FST: Genetic Differentiation; Nm: Gene Flow
