# Supplementary material for: Genetic diversity and population structure of Prunus mira (Koehne) from the Tibet plateau in China and recommended conservation strategies
Source: PLoS One. 2017 Nov 29;12(11):e0188685. doi: 10.1371/journal.pone.0188685 (PMC5706700; doi:10.1371/journal.pone.0188685)
Supplement: S8 Table — (XLSX) [file pone.0188685.s012.xlsx]

## Sheet: Sheet1
Table S8. Duncan’s multiple comparison analysis and variation coefficients (CV) of fruit and nutlet morphological characteristics among and within P. mira populations.
Population ID	Index	Fruit weight (g)	Fruit length (mm)	Fruit width (mm)	Fruit diameter (mm)	Fruit shape index	Nutlet weight (g)	Nutlet length (mm)	Nutlet width (mm)	Nutlet shape index	Nutlet diameter (mm)	Nutlet surface
P1	Mean±	10.55±	24.83±	23.57±	20.76±	1.05±	1.08±	18.25±	15.81±	1.16±	9.84±	1.20±
	SD	0.36a	1.08a	0.80a	0.71a	0.06ef	0.08ab	0.48c	0.66a	0.06h	0.44a	0.41a
	CV/%	0.0337	0.0435	0.0338	0.0344	0.055	0.071	0.0262	0.0419	0.053	0.0442	0.0342
P2	Mean±	10.59±	25.19±	23.64±	20.71±	1.07±	1.11±	17.91±	15.71±	1.14±	9.76±	1.30±
	SD	0.56a	0.55ab	0.41a	0.84a	0.03ef	0.08b	0.59bc	0.47a	0.05h	0.66a	0.47a
	CV/%	0.05272	0.02188	0.01732	0.04035	0.0295	0.07011	0.03313	0.03001	0.04635	0.06722	0.36166
P3	Mean±	10.74±	25.26±	23.88±	20.71±	1.06±	1.08±	17.80±	15.84±	1.13±	9.93±	1.25±
	SD	0.36a	0.63b	0.67a	0.65a	0.04efg	0.07ab	0.54ab	0.56a	0.06gh	0.45a	0.44a
	CV/%	0.03323	0.02476	0.02815	0.03138	0.03962	0.06752	0.03033	0.03514	0.05069	0.04547	0.35541
P4	Mean±	10.54±	25.40±	24.15±	20.99±	1.05±	1.07±	17.48±	15.86±	1.10±	9.96±	1.25±
	SD	0.88a	0.52b	0.72ab	0.57a	0.03ef	0.09ab	0.44a	0.36a	0.03fgh	0.35a	0.44a
	CV/%	0.08321	0.02038	0.02982	0.02712	0.03232	0.08559	0.02528	0.0228	0.02973	0.03527	0.35541
P5	Mean±	10.57±	25.28±	23.98±	20.78±	1.06±	1.09±	17.69±	15.94±	1.11±	9.65±	1.15±
	SD	0.58a	0.40b	0.84a	0.49a	0.04efg	0.09ab	0.58ab	0.48a	0.05gh	0.51a	0.37a
	CV/%	0.055	0.01599	0.03498	0.02351	0.03673	0.08614	0.03281	0.02978	0.04505	0.05279	0.31856
P6	Mean±	12.20±	29.35±	27.01±	23.09±	1.09±	1.27±	19.81±	18.85±	1.05±	11.76±	1.85±
	SD	0.47bc	0.68cde	0.84c	0.57b	0.05g	0.05c	0.58de	0.62bc	0.05abc	0.52cd	0.37b
	CV/%	0.03826	0.02317	0.03104	0.0246	0.04435	0.038	0.02934	0.03271	0.04918	0.04418	0.19803
P7	Mean±	12.77±	29.32±	27.46±	23.14±	1.07±	1.28±	19.78±	19.04±	1.04±	11.64±	1.95±
	SD	0.56def	0.63cde	0.65c	0.68b	0.03fg	0.05c	0.66de	0.49cd	0.05ab	0.59bcd	0.22b
	CV/%	0.04377	0.02153	0.02366	0.02925	0.03171	0.03615	0.03331	0.0257	0.04876	0.05048	0.11467
P8	Mean±	12.77±	29.61±	27.31±	23.05±	1.09±	1.27±	19.62±	18.83±	1.04±	11.69±	1.80±
	SD	0.42def	0.55df	1.14c	0.47b	0.05fg	0.08c	0.60d	0.45bc	0.04ab	0.66cd	0.41b
	CV/%	0.03279	0.01845	0.04185	0.02024	0.04458	0.06315	0.03053	0.02371	0.0339	0.05637	0.228
P9	Mean±	12.57±	29.61±	27.66±	22.94±	1.07±	1.23±	19.86±	18.64±	1.07±	11.72±	1.90±
	SD	0.48cde	0.79df	1.17c	0.49b	0.05fg	0.08c	0.48de	0.60b	0.04bcd	0.52cd	0.31b
	CV/%	0.03795	0.02662	0.04223	0.02144	0.04611	0.06493	0.02437	0.03228	0.04159	0.04432	0.162
P10	Mean±	13.20±	29.17±	27.71±	23.16±	1.06±	1.25±	20.04±	19.00±	1.06±	11.52±	1.85±
	SD	0.65f	0.43cd	1.36c	0.46b	0.05efg	0.06c	0.63e	0.49bcd	0.04abc	0.60bc	0.37b
	CV/%	0.04922	0.01477	0.04902	0.01994	0.05008	0.04385	0.03129	0.0259	0.04009	0.05245	0.19803
P11	Mean±	12.76±	29.74±	27.64±	23.02±	1.08±	1.28±	19.81±	18.64±	1.06±	11.31±	1.90±
	SD	0.43def	0.51f	1.20c	0.49b	0.05fg	0.06c	0.65de	0.22b	0.04abcd	0.23b	0.38b
	CV/%	0.03936	0.02002	0.04831	0.02047	0.0487	0.03822	0.03145	0.02853	0.03738	0.02062	0.162
P12	Mean±	12.91±	29.17±	27.55±	23.09±	1.06±	1.26±	19.88±	18.69±	1.07±	11.83±	2.00±
	SD	0.53ef	0.81cd	1.24c	0.51b	0.06efg	0.08c	0.54de	0.45bc	0.05abcd	0.68cd	0.41b
	CV/%	0.041	0.02769	0.04506	0.02204	0.05181	0.06536	0.02704	0.0242	0.0423	0.05745	0.228
P13	Mean±	12.43±	29.29±	27.26±	22.93±	1.08±	1.25±	19.66±	19.03±	1.03±	11.92±	2.05±
	SD	0.66cd	0.61dce	1.54c	0.42b	0.07fg	0.04c	0.48de	0.34cd	0.04a	0.53d	0.39b
	CV/%	0.05287	0.02085	0.05651	0.0181	0.06285	0.02964	0.02422	0.01788	0.03783	0.04402	0.19221
P14	Mean±	10.42±	25.43±	24.68±	20.64±	1.03±	1.05±	17.80±	15.61±	1.14±	9.87±	1.10±
	SD	0.97a	0.79b	1.14b	0.53a	0.07de	0.12a	0.60ab	0.53a	0.05h	0.54a	0.31a
	CV/%	0.09271	0.03091	0.04629	0.02581	0.0641	0.11001	0.0338	0.03384	0.04715	0.05483	0.27981
P15	Mean±	11.96±	29.12±	27.02±	23.01±	1.08±	1.25±	19.95±	19.23±	1.04±	11.72±	1.85±
	SD	0.79b	0.66c	0.73c	0.66b	0.04fg	0.11c	0.69de	0.50d	0.04ab	0.54cd	0.37b
	CV/%	0.06575	0.02271	0.02685	0.02848	0.04075	0.08833	0.03439	0.02577	0.03486	0.04468	0.19803
P16	Mean±	12.95±	29.22±	27.43±	23.12±	1.07±	1.28±	20.04±	19.03±	1.05±	11.54±	1.85±
	SD	0.87ef	0.94cd	0.74c	0.42b	0.04fg	0.05c	0.44e	0.50cd	0.02abc	0.40bc	0.37b
	CV/%	0.06739	0.03205	0.02705	0.01833	0.03957	0.03987	0.02188	0.02639	0.01986	0.03456	0.19803
P17	Mean±	16.44±	31.72±	32.52±	28.76±	0.98±	1.61±	22.70±	21.09±	1.08±	13.69±	2.85±
	SD	0.45g	0.50g	0.77ed	0.72c	0.03ab	0.05d	0.47f	0.55e	0.04cde	0.57e	0.37c
	CV/%	0.02744	0.01583	0.0236	0.02513	0.03391	0.0334	0.02086	0.02608	0.03376	0.04158	0.12854
P18	Mean±	16.83±	31.94±	32.88±	28.71±	0.97±	1.61±	23.00±	21.01±	1.10±	14.05±	2.90±
	SD	0.99g	0.53g	0.93e	0.42c	0.03a	0.06d	0.55f	0.60e	0.03def	0.59ef	0.31c
	CV/%	0.05871	0.01644	0.02835	0.01447	0.03096	0.03738	0.02401	0.02835	0.02982	0.04219	0.10614
P19	Mean±	16.78±	31.90±	31.86±	28.94±	1.00±	1.63±	22.78±	21.32±	1.07±	14.02±	3.00±
	SD	0.99g	0.47g	0.84e	0.68c	0.03bc	0.05d	0.52f	0.56e	0.03bcd	0.35ef	0.44c
	CV/%	0.05926	0.01461	0.02639	0.0235	0.02456	0.03319	0.02296	0.02625	0.03177	0.02525	0.16155
P20	Mean±	16.42±	31.61±	31.50±	29.03±	1.00±	1.69±	22.64±	21.07±	1.08±	14.00±	2.90±
	SD	0.84g	0.40g	0.72de	0.62c	0.02bcd	0.08d	0.51f	0.44e	0.03ced	0.51ef	0.30c
	CV/%	0.05232	0.01301	0.0234	0.02175	0.02289	0.04669	0.023	0.02128	0.03158	0.03739	0.10614
P21	Mean±	15.93±	31.59±	31.17±	28.81±	1.01±	1.61±	22.81±	21.00±	1.09±	14.07±	2.80±
	SD	0.64g	0.52g	0.70d	0.42c	0.02cd	0.04d	0.53f	0.66e	0.05def	0.49f	0.41c
	CV/%	0.04001	0.01643	0.02256	0.01441	0.01743	0.02612	0.02312	0.03147	0.04485	0.03485	0.14657
F value among popualtions		4.18**	5.00**	3.95**	7.66**	1.60*	2.54**	2.47**	3.19**	1.55**	2.41**	1.19
F value within populations		2.01**	1.56*	1.73**	1.56*	1.41*	1.68**	1.12	1.42*	1.02	1.29	0.49
The fruit shape index represent fruit length-width ratio and the nutlet shape index represent nutlet length-width ratio. The letters (a~h) represent Duncan’s grouping value and the difference among population with same letter is not significant. ** P < 0.01, *P＜0.05.
