# Supplementary material for: Genetic diversity and population structure of Prunus mira (Koehne) from the Tibet plateau in China and recommended conservation strategies
Source: PLoS One. 2017 Nov 29;12(11):e0188685. doi: 10.1371/journal.pone.0188685 (PMC5706700; doi:10.1371/journal.pone.0188685)
Supplement: S9 Table — (XLSX) [file pone.0188685.s013.xlsx]

## Sheet: Sheet1
S9 Table. Data of eleven morphological characteristics in 420 P. mira individuals.
Population ID	Individuals ID	Fruit weight (g)	Fruit length (mm)	Fruit width (mm)	Fruit diameter (mm)	Fruit shape index	Nutlet weight (g)	Nutlet length (mm)	Nutlet width (mm)	Nutlet diameter (mm)	Nutlet shape index	Nutlet surface	Codes for different nutlet surfaces
P1	1	10.209	25.992	23.682	20.295	1.098	1.105	18.34	16.875	9.555	1.087	smooth	1
P1	2	10.559	22.987	24.162	20.467	0.951	1.05	18.98	15.523	10.01	1.223	smooth	1
P1	3	10.224	24.382	23.114	20.446	1.055	1.146	18.87	15.635	10.426	1.207	smooth	1
P1	4	10.3	24.192	23.775	21.298	1.018	1.03	18.04	15.986	9.317	1.128	shallow groove	2
P1	5	11.062	23.952	24.185	19.379	0.99	0.968	17.85	15.145	10.245	1.179	smooth	1
P1	6	10.651	25.926	24.744	20.536	1.048	1.125	18.27	15.048	9.365	1.214	smooth	1
P1	7	10.384	25.789	23.848	20.501	1.081	1.145	17.39	15.987	10.014	1.088	shallow groove	2
P1	8	11.154	23.91	23.838	21.898	1.003	1.08	18.05	15.326	10.165	1.178	smooth	1
P1	9	10.664	25.737	23.211	20.969	1.109	1.204	18.41	15.156	9.986	1.215	smooth	1
P1	10	10.588	24.825	23.264	20.58	1.067	1.264	18.56	16.365	9.906	1.134	smooth	1
P1	11	10.851	25.103	23.633	21.629	1.062	1.114	18.63	15.964	9.365	1.167	shallow groove	2
P1	12	10.607	25.587	22.268	21.882	1.149	1.123	18.89	16.853	10.124	1.121	smooth	1
P1	13	10.241	25.146	22.615	21.997	1.112	1.147	17.35	16.632	9.235	1.043	smooth	1
P1	14	10.012	26.351	22.562	20.252	1.168	1.023	17.985	16.895	9.652	1.065	smooth	1
P1	15	10.245	22.356	23.253	20.125	0.961	1.021	18.265	15.235	9.235	1.199	smooth	1
P1	16	11.023	23.542	22.356	20.143	1.053	0.988	18.235	15.529	10.246	1.174	smooth	1
P1	17	10.247	25.476	25.364	21.146	1.004	1.014	17.423	16.473	10.016	1.058	shallow groove	2
P1	18	11.214	24.421	24.136	20.237	1.012	1.024	18.452	15.014	10.475	1.229	smooth	1
P1	19	10.426	25.632	24.236	20.146	1.058	1.045	18.634	15.325	10.246	1.216	smooth	1
P1	20	10.246	25.237	23.215	21.235	1.087	1.015	18.365	15.215	9.148	1.207	smooth	1
P2	21	10.878	25.767	24.083	21.748	1.07	1.13	18.325	16.05	10.665	1.142	smooth	1
P2	22	10.089	25.787	23.787	20.908	1.084	1.123	18.652	16.213	9.13	1.15	shallow groove	2
P2	23	11.249	25.895	23.352	21.6	1.109	1.065	18.396	15.23	9.13	1.208	smooth	1
P2	24	10.479	24.595	24.158	21.933	1.018	1.013	17.23	16.13	10.23	1.068	smooth	1
P2	25	10.438	24.653	23.007	21.236	1.072	1.123	18.236	15.23	9.13	1.197	shallow groove	2
P2	26	10.27	25.176	23.445	20.049	1.074	1.124	18.465	16.13	9.135	1.145	smooth	1
P2	27	11.071	25.163	24.57	20.964	1.024	1.021	18.13	15.123	10.23	1.199	shallow groove	2
P2	28	10.525	25.013	23.819	20.257	1.05	1.122	17.135	16.23	9.13	1.056	smooth	1
P2	29	10.287	26.325	23.247	20.858	1.132	1.123	18.125	15.213	10.23	1.191	smooth	1
P2	30	11.178	25.935	23.797	20.61	1.09	1.066	17.126	16.13	9.03	1.062	smooth	1
P2	31	9.32	25.134	23.659	22.875	1.062	1.023	18.533	15.46	9.03	1.199	smooth	1
P2	32	10.371	25.062	23.931	20.05	1.047	1.064	17.633	16.13	10.362	1.093	shallow groove	2
P2	33	11.263	25.465	23.218	19.641	1.097	1.233	18.233	15.123	10.632	1.206	smooth	1
P2	34	11.271	24.163	23.659	20.015	1.021	1.121	17.013	16.214	10.247	1.049	shallow groove	2
P2	35	10.136	25.014	23.146	20.026	1.081	1.022	18.659	16.249	10.126	1.148	smooth	1
P2	36	10.267	25.325	23.458	20.205	1.08	1.163	17.246	15.486	10.347	1.114	smooth	1
P2	37	10.403	24.623	23.413	20.015	1.052	1.166	18.264	15.476	9.146	1.18	smooth	1
P2	38	9.856	25.134	23.426	21	1.073	1.323	17.234	15.039	9.326	1.146	smooth	1
P2	39	11.332	25.062	23.304	20.013	1.075	1.064	18.264	16.014	9.246	1.141	shallow groove	2
P2	40	11.168	24.465	24.232	20.145	1.01	1.033	17.234	15.236	10.754	1.131	smooth	1
P3	41	10.389	24.572	23.658	20.165	1.039	1.1	17.53	15.68	9.575	1.118	smooth	1
P3	42	11.178	24.694	24.358	21.058	1.014	1.125	17.65	15.566	10.23	1.134	smooth	1
P3	43	10.679	24.99	23.422	20.593	1.067	1.032	17.257	16.203	10.012	1.065	shallow groove	2
P3	44	10.816	25.88	24.42	20.568	1.06	0.95	18.85	15.224	9.21	1.238	smooth	1
P3	45	10.816	24.833	23.448	21.568	1.059	1.112	18.255	16.23	9.365	1.125	smooth	1
P3	46	10.98	25.03	23.236	20.621	1.077	1.023	18.232	16.2	10.213	1.125	smooth	1
P3	47	10.447	26.225	23.754	19.351	1.104	1.122	17.266	16.236	9.03	1.063	shallow groove	2
P3	48	11.2	25.76	23.499	20.87	1.096	1.012	18.221	15.26	10.26	1.194	smooth	1
P3	49	10.634	24.185	23.448	20.358	1.031	1.123	18.236	16.233	10.26	1.123	smooth	1
P3	50	10.494	24.706	24.208	19.52	1.021	1.022	17.223	15.256	9.213	1.129	smooth	1
P3	51	10.573	25.158	23.424	20.706	1.074	1.222	17.223	16.265	10.23	1.059	smooth	1
P3	52	11.382	26.546	24.122	20.521	1.101	1.012	18.22	15.106	10.23	1.206	smooth	1
P3	53	10.662	25.385	23.244	20.843	1.092	1.122	17.26	16.236	9.26	1.063	shallow groove	2
P3	54	11.243	25.021	24.634	21.314	1.016	1.023	18.635	15.567	10.235	1.197	shallow groove	2
P3	55	10.364	26.013	23.235	21.234	1.12	1.124	17.234	16.746	10.235	1.029	smooth	1
P3	56	10.478	25.342	24.265	20.315	1.044	1.036	17.854	15.237	10.236	1.172	smooth	1
P3	57	10.654	25.215	23.314	21.234	1.082	1.048	18.349	16.864	10.213	1.088	smooth	1
P3	58	10.236	25.845	23.231	20.134	1.113	1.234	17.863	15.236	10.033	1.172	smooth	1
P3	59	10.248	25.236	25.312	21.289	0.997	1.025	17.469	16.137	10.235	1.083	smooth	1
P3	60	11.238	24.458	25.348	21.985	0.965	1.125	17.146	15.235	10.239	1.125	shallow groove	2
P4	61	8.62	26.009	23.647	22.474	1.1	0.905	17.99	16.325	9.945	1.102	smooth	1
P4	62	11.15	26.441	24.676	21.119	1.072	1.153	18.69	15.698	10.015	1.191	smooth	1
P4	63	10.656	25.143	23.416	20.703	1.074	1.225	17.23	15.542	10.653	1.109	smooth	1
P4	64	10.494	26.12	24.505	20.73	1.066	0.996	17.45	16.324	10.014	1.069	smooth	1
P4	65	10.361	25.564	25.814	20.729	0.99	1.023	17.98	15.986	9.962	1.125	smooth	1
P4	66	11.206	25.689	23.07	20.983	1.114	1.014	17.78	16.472	10.215	1.079	shallow groove	2
P4	67	9.169	25.467	24.731	21.141	1.03	1.123	17.02	15.834	9.954	1.075	smooth	1
P4	68	9.906	25.044	23.21	21.416	1.079	0.963	17.36	15.904	10.012	1.092	shallow groove	2
P4	69	11.365	24.893	23.119	20.311	1.077	1.102	17.96	16.015	9.954	1.121	smooth	1
P4	70	10.88	24.933	24.093	21.104	1.035	1.203	17.92	15.964	10.012	1.123	smooth	1
P4	71	9.06	24.99	24.126	20.395	1.036	1.024	17.03	16.215	10.012	1.05	smooth	1
P4	72	12.275	24.768	24.455	21.726	1.013	0.963	17.34	15.836	9.967	1.095	shallow groove	2
P4	73	10.15	25.361	24.536	20.23	1.034	0.985	17.25	16.214	9.213	1.064	smooth	1
P4	74	10.486	25.365	25.214	21.236	1.006	1.235	17.635	15.846	10.235	1.113	shallow groove	2
P4	75	11.235	25.235	24.315	20.255	1.038	1.124	17.249	15.256	9.568	1.131	smooth	1
P4	76	11.235	25.315	24.213	21.216	1.045	1.049	17.268	15.459	10.237	1.117	smooth	1
P4	77	10.235	25.214	24.214	21.458	1.041	1.125	17.025	15.546	9.453	1.095	smooth	1
P4	78	11.024	26.478	24.236	20.214	1.093	1.087	17.236	15.236	9.246	1.131	shallow groove	2
P4	79	10.235	24.687	24.235	21.146	1.019	1.104	17.247	15.459	10.236	1.116	smooth	1
P4	80	11.032	25.236	23.146	21.257	1.09	1.025	17.014	16.127	10.236	1.055	smooth	1
P5	81	9.92	25.383	24.808	21.168	1.023	1.075	18.65	16.215	9.1	1.15	smooth	1
P5	82	9.899	25.714	25.164	20.256	1.022	0.952	18.652	16.562	8.964	1.126	smooth	1
P5	83	10.713	25.227	23.045	21.263	1.095	0.986	18.562	15.213	9.569	1.22	smooth	1
P5	84	11.438	25.916	23.53	21.048	1.101	0.986	17.982	15.985	10.236	1.125	shallow groove	2
P5	85	10.703	25.343	24.816	21.044	1.021	1.023	17.895	16.456	10.236	1.087	smooth	1
P5	86	10.839	24.713	24.144	20.838	1.024	1.012	18.256	15.256	9.133	1.197	smooth	1
P5	87	9.582	25.883	24.601	20.639	1.052	1.123	17.201	16.216	9.468	1.061	smooth	1
P5	88	10.699	24.87	24.791	21.916	1.003	1.237	17.982	16.623	9.013	1.082	smooth	1
P5	89	10.7	25.199	23.044	21.325	1.094	1.014	18.256	15.416	10.26	1.184	shallow groove	2
P5	90	10.07	25.663	23.055	20.716	1.113	1.185	18.246	16.013	9.135	1.139	smooth	1
P5	91	10.548	24.536	23.281	20.909	1.054	0.946	17.013	16.26	9.946	1.046	smooth	1
P5	92	9.935	24.958	24.981	21.449	0.999	1.156	17.456	15.546	10.23	1.123	smooth	1
P5	93	11.786	25.811	23.225	20.969	1.111	1.264	17.125	16.216	9.646	1.056	smooth	1
P5	94	10.236	25.236	23.235	20.368	1.086	1.024	17.235	15.247	9.236	1.13	smooth	1
P5	95	11.247	25.236	23.136	20.247	1.091	1.125	17.235	16.236	9.232	1.062	smooth	1
P5	96	10.265	25.236	23.349	20.365	1.081	1.18	17.235	16.231	10.214	1.062	shallow groove	2
P5	97	10.236	25.254	24.316	20.315	1.039	1.135	17.236	15.548	10.024	1.109	smooth	1
P5	98	11.024	25.355	25.468	20.235	0.996	1.146	17.235	16.024	10.024	1.076	smooth	1
P5	99	10.234	24.569	23.247	20.235	1.057	1.135	17.125	15.236	9.012	1.124	smooth	1
P5	100	11.236	25.458	24.313	20.349	1.047	1.049	17.235	16.236	10.235	1.062	smooth	1
P6	101	13.375	29.539	27.533	23.384	1.073	1.245	20.18	19.945	11.92	1.012	shallow groove	2
P6	102	12.191	28.605	28.908	23.948	0.99	1.264	19.45	19.46	11.26	0.999	shallow groove	2
P6	103	12.707	29.097	27.853	22.371	1.045	1.345	19.74	18.465	11.462	1.069	shallow groove	2
P6	104	12.848	29.181	27.246	23.483	1.071	1.265	20.18	19.462	11.234	1.037	shallow groove	2
P6	105	12.211	29.975	27.785	23.597	1.079	1.247	19.48	18.152	12.652	1.073	smooth	1
P6	106	12.378	28.558	27.248	22.603	1.048	1.245	19.755	18.35	11.236	1.077	shallow groove	2
P6	107	11.681	29.102	27.752	23.135	1.049	1.235	20.42	18.365	12.26	1.112	shallow groove	2
P6	108	11.956	29.173	26.849	23.559	1.087	1.256	19.021	19.65	11.265	0.968	shallow groove	2
P6	109	12.346	27.591	26.459	22.604	1.043	1.247	20.452	19.456	12.33	1.051	shallow groove	2
P6	110	12.523	29.562	27.352	22.583	1.081	1.358	19.145	18.546	12.66	1.032	shallow groove	2
P6	111	12.189	29.956	26.164	23.006	1.145	1.268	19.135	19.26	12.25	0.994	shallow groove	2
P6	112	12.147	29.091	27.841	22.592	1.045	1.245	20.985	18.456	11.265	1.137	smooth	1
P6	113	11.94	28.832	27.42	23.845	1.051	1.345	20.452	17.856	12.33	1.145	shallow groove	2
P6	114	11.459	29.236	26.322	23.316	1.111	1.232	19.313	19.233	11.985	1.004	shallow groove	2
P6	115	11.489	30.232	27.125	22.315	1.115	1.379	20.255	18.232	11.549	1.111	shallow groove	2
P6	116	11.896	29.458	25.468	22.459	1.157	1.246	19.235	19.235	11.235	1	shallow groove	2
P6	117	12.035	30.126	26.125	23.987	1.153	1.215	20.235	18.246	11.846	1.109	shallow groove	2
P6	118	11.988	29.896	26.256	23.133	1.139	1.255	19.221	19.246	11.234	0.999	shallow groove	2
P6	119	11.897	29.235	26.469	22.315	1.105	1.216	20.213	19.236	11.985	1.051	smooth	1
P6	120	12.659	30.548	26.022	23.466	1.174	1.298	19.235	18.216	11.239	1.056	shallow groove	2
P7	121	12.042	28.573	26.961	23.375	1.06	1.28	19.37	19.13	11.98	1.013	shallow groove	2
P7	122	12.116	29.449	27.441	23.509	1.073	1.303	20.956	18.26	11.23	1.148	shallow groove	2
P7	123	12.74	28.612	26.698	24.904	1.072	1.265	19.215	19.955	11.02	0.963	shallow groove	2
P7	124	13.784	29.317	27.528	23.214	1.065	1.36	20.265	18.56	11.125	1.092	smooth	1
P7	125	12.592	30.405	26.797	23.845	1.135	1.23	19.46	19.266	12.23	1.01	shallow groove	2
P7	126	12.438	29.006	26.691	22.658	1.087	1.36	20.26	19.26	12.65	1.052	shallow groove	2
P7	127	13.798	28.566	27.588	22.129	1.035	1.302	19.23	18.56	11.23	1.036	shallow groove	2
P7	128	12.347	29.244	27.578	23.792	1.06	1.23	18.266	19.499	11.265	0.937	shallow groove	2
P7	129	12.297	28.099	27.547	23.064	1.02	1.236	20.26	18.26	12.23	1.11	shallow groove	2
P7	130	13.293	29.768	26.241	22.581	1.134	1.36	20.267	19.65	11.265	1.031	shallow groove	2
P7	131	13.134	28.774	27.351	23.179	1.052	1.25	19.23	18.985	12.369	1.013	shallow groove	2
P7	132	12.228	29.114	27.515	22.798	1.058	1.246	20.23	19.236	11.236	1.052	shallow groove	2
P7	133	12.528	29.273	27.148	22.807	1.078	1.244	20.053	19.144	12.933	1.048	shallow groove	2
P7	134	13.458	29.223	28.462	23.476	1.027	1.324	20.235	19.235	12.235	1.052	shallow groove	2
P7	135	12.485	30.124	28.423	22.138	1.06	1.236	19.214	18.945	11.234	1.014	shallow groove	2
P7	136	13.235	29.247	28.413	23.42	1.029	1.234	20.475	19.231	11.235	1.065	shallow groove	2
P7	137	12.249	30.124	27.124	23.423	1.111	1.264	20.132	18.032	11.234	1.116	shallow groove	2
P7	138	12.325	29.247	28.468	23.462	1.027	1.301	19.124	19.231	11.564	0.994	shallow groove	2
P7	139	13.246	30.125	27.133	22.988	1.11	1.246	20.214	19.426	11.358	1.041	shallow groove	2
P7	140	13.125	30.128	28.125	22.013	1.071	1.326	19.135	18.952	11.235	1.01	shallow groove	2
P8	141	12.581	29.366	26.882	23.465	1.092	1.355	19.7	18.97	12.97	1.038	smooth	1
P8	142	13.192	28.407	28.01	22.426	1.014	1.301	19.87	18.256	11.23	1.088	shallow groove	2
P8	143	13.6	28.99	25.057	23.051	1.157	1.298	20.96	19.012	11.246	1.102	shallow groove	2
P8	144	13.07	29.853	27.372	23.371	1.091	1.289	20.936	18.52	12.987	1.13	shallow groove	2
P8	145	12.473	29.308	27.218	23.196	1.077	1.305	20.24	19.215	11.24	1.053	smooth	1
P8	146	12.543	29.032	26.188	23.005	1.109	1.255	19.54	18.56	11.01	1.053	shallow groove	2
P8	147	13.104	29.034	27.58	23.386	1.053	1.366	20.244	19.2	12.513	1.054	shallow groove	2
P8	148	12.466	29.485	28.504	23.16	1.034	1.245	19.265	18.58	11.247	1.037	shallow groove	2
P8	149	12.884	29.323	28.719	22.391	1.021	1.152	19.215	17.956	12.546	1.07	shallow groove	2
P8	150	12.308	30.228	28.998	23.125	1.042	1.369	19.546	19.214	11.26	1.017	smooth	1
P8	151	12.967	30.309	28.819	23.107	1.052	1.245	19.235	18.512	11.245	1.039	shallow groove	2
P8	152	12.061	29.426	27.865	23.755	1.056	1.358	19.247	19.03	12.013	1.011	shallow groove	2
P8	153	12.588	29.516	25.299	22.458	1.167	1.214	19.026	18.265	12.326	1.042	shallow groove	2
P8	154	13.235	30.235	27.422	23.424	1.103	1.325	19.325	19.224	11.235	1.005	shallow groove	2
P8	155	12.215	30.452	25.469	22.321	1.196	1.245	19.024	18.952	11.235	1.004	shallow groove	2
P8	156	12.482	30.135	27.412	22.422	1.099	1.247	19.235	19.235	11.246	1	shallow groove	2
P8	157	13.246	29.465	26.452	23.452	1.114	1.302	19.212	18.235	11.235	1.054	smooth	1
P8	158	12.486	29.462	28.125	23.546	1.048	1.246	20.214	19.645	12.235	1.029	shallow groove	2
P8	159	13.247	30.124	27.422	23.452	1.099	1.303	19.123	18.852	11.246	1.014	shallow groove	2
P8	160	12.548	30.129	27.465	22.422	1.097	1.025	19.234	19.235	11.486	1	shallow groove	2
P9	161	12.993	29.486	29.306	23.414	1.006	1.26	20.715	18.54	11.385	1.117	shallow groove	2
P9	162	12.623	28.077	27.297	22.558	1.029	1.23	20.555	18.365	11.023	1.119	shallow groove	2
P9	163	13.041	30.639	29.165	23.268	1.051	1.156	19.355	19.562	11.62	0.989	shallow groove	2
P9	164	12.899	29.957	29.586	23.755	1.013	1.265	19.965	18.268	12.035	1.093	shallow groove	2
P9	165	12.479	29.793	26.456	22.804	1.126	1.145	20.345	18.217	11.665	1.117	shallow groove	2
P9	166	11.84	29.694	27.548	22.52	1.078	1.027	20.16	18.598	11.232	1.084	shallow groove	2
P9	167	12.779	28.772	27.244	23.188	1.056	1.152	19.355	18.369	12.362	1.054	shallow groove	2
P9	168	12.949	29.426	26.352	23.601	1.117	1.265	20.135	19.985	12.365	1.008	smooth	1
P9	169	12.011	29.457	26.215	23.011	1.124	1.246	19.337	18.325	11.598	1.055	shallow groove	2
P9	170	12.452	29.924	29.826	22.833	1.003	1.26	19.65	18.035	12.365	1.09	shallow groove	2
P9	171	12.785	30.937	27.101	23.49	1.142	1.365	19.982	19.984	12.265	1	shallow groove	2
P9	172	12.622	29.368	28.879	23.203	1.017	1.102	19.365	18.536	11.235	1.045	shallow groove	2
P9	173	11.557	29.555	28.023	22.79	1.055	1.264	20.315	18.356	11.265	1.107	shallow groove	2
P9	174	12.255	28.468	26.465	23.342	1.076	1.231	19.223	18.235	11.235	1.054	shallow groove	2
P9	175	12.023	29.347	27.452	22.814	1.069	1.247	20.125	18.235	11.235	1.104	smooth	1
P9	176	12.843	28.462	28.466	22.422	1	1.233	19.213	18.785	12.426	1.023	shallow groove	2
P9	177	12.032	29.322	26.468	22.132	1.108	1.303	20.135	18.235	11.235	1.104	shallow groove	2
P9	178	12.784	30.133	26.465	23.232	1.139	1.246	19.452	19.458	12.458	1	shallow groove	2
P9	179	13.214	30.547	27.462	22.235	1.112	1.352	20.315	18.235	12.135	1.114	shallow groove	2
P9	180	13.248	30.88	27.452	22.123	1.125	1.235	19.429	18.458	11.214	1.053	shallow groove	2
P10	181	12.587	29.298	29.761	23.741	0.984	1.21	20.06	19.145	11.415	1.048	shallow groove	2
P10	182	12.935	29.38	26.122	23.466	1.125	1.23	20.56	18.255	11.23	1.126	smooth	1
P10	183	13.158	29.151	27.886	23.311	1.045	1.323	20.985	19.52	11.367	1.075	shallow groove	2
P10	184	12.811	29.172	26.895	23.771	1.085	1.215	19.669	18.65	12.246	1.055	shallow groove	2
P10	185	13.215	29.743	29.044	22.538	1.024	1.236	19.654	19.256	11.215	1.021	shallow groove	2
P10	186	12.259	29.483	26.259	23.5	1.123	1.223	19.65	18.65	11.26	1.054	shallow groove	2
P10	187	13.374	29.344	26.835	23.552	1.093	1.256	20.986	19.58	11.256	1.072	shallow groove	2
P10	188	12.498	28.6	24.782	23.584	1.154	1.125	19.365	18.025	11.26	1.074	smooth	1
P10	189	13.884	29.189	26.43	22.748	1.104	1.265	20.365	19.35	10.224	1.052	shallow groove	2
P10	190	13.427	29.28	27.815	23.772	1.053	1.215	20.965	18.695	11.26	1.121	shallow groove	2
P10	191	14.777	28.174	27.289	22.786	1.032	1.365	19.62	19.65	11.213	0.998	shallow groove	2
P10	192	13.124	29.763	26.01	23.118	1.144	1.212	20.365	19.25	12.35	1.058	shallow groove	2
P10	193	13.611	29.495	28.675	22.816	1.029	1.199	19.036	19.199	12.875	0.992	shallow groove	2
P10	194	13.235	29.322	27.547	22.13	1.064	1.246	19.235	19.522	11.235	0.985	shallow groove	2
P10	195	14.235	29.352	29.325	23.135	1.001	1.302	20.985	18.568	12.213	1.13	smooth	1
P10	196	13.568	28.569	28.462	23.458	1.004	1.235	19.235	19.235	11.235	1	shallow groove	2
P10	197	12.985	29.458	29.135	23.135	1.011	1.315	19.843	18.235	11.416	1.088	shallow groove	2
P10	198	12.237	28.645	28.235	22.952	1.015	1.324	20.035	19.133	11.364	1.047	shallow groove	2
P10	199	13.568	29.452	29.462	23.135	1	1.234	19.982	18.699	11.246	1.069	shallow groove	2
P10	200	12.485	28.562	28.135	22.535	1.015	1.235	20.235	19.458	12.452	1.04	shallow groove	2
P11	201	13.97	30.205	27.882	23.79	1.083	1.32	19.88	19.83	11.065	1.003	shallow groove	2
P11	202	12.72	30.93	28.582	23.236	1.082	1.302	19.659	19.54	10.965	1.006	shallow groove	2
P11	203	13.517	29.861	26.971	23.321	1.107	1.296	19.658	19.25	11.235	1.021	shallow groove	2
P11	204	12.437	28.575	28.405	22.548	1.006	1.305	20.985	18.98	11.214	1.106	shallow groove	2
P11	205	13.086	29.224	24.353	23.425	1.2	1.254	20.478	19.598	11.048	1.045	shallow groove	2
P11	206	12.374	29.495	26.972	23.148	1.094	1.298	19.542	18.485	11.245	1.057	shallow groove	2
P11	207	12.867	29.272	29.457	22.735	0.994	1.318	19.243	18.598	11.241	1.035	shallow groove	2
P11	208	13.073	30.058	28.542	23.471	1.053	1.22	19.16	18.404	11.274	1.041	smooth	1
P11	209	11.908	29.362	25.631	23.144	1.146	1.321	19.077	18.209	11.306	1.048	shallow groove	2
P11	210	12.954	29.153	26.677	23.439	1.093	1.223	20.994	18.014	11.338	1.165	shallow groove	2
P11	211	12.404	29.958	28.081	22.783	1.067	1.324	19.911	18.819	11.37	1.058	shallow groove	2
P11	212	12.11	30.723	27.239	22.889	1.128	1.326	20.828	18.624	11.403	1.118	shallow groove	2
P11	213	12.934	29.554	29.329	22.555	1.008	1.327	19.745	18.429	11.435	1.071	shallow groove	2
P11	214	12.458	29.125	27.125	23.462	1.074	1.322	19.462	18.235	12.025	1.067	shallow groove	2
P11	215	13.025	30.231	29.462	22.462	1.026	1.325	20.235	18.246	11.025	1.109	smooth	1
P11	216	12.452	29.465	27.124	22.125	1.086	1.202	19.546	18.224	11.512	1.073	shallow groove	2
P11	217	13.123	30.135	27.485	23.135	1.096	1.212	19.235	18.124	11.325	1.061	shallow groove	2
P11	218	12.422	29.459	29.468	23.125	1	1.204	20.246	18.422	11.213	1.099	shallow groove	2
P11	219	13.135	30.476	27.465	23.462	1.11	1.325	19.235	18.482	11.554	1.041	shallow groove	2
P11	220	12.215	29.462	26.581	22.13	1.108	1.223	19.123	18.224	11.485	1.049	shallow groove	2
P12	221	12.272	30.619	26.48	22.553	1.156	1.375	20.475	18.085	11.39	1.132	shallow groove	2
P12	222	12.636	30.62	27.683	22.673	1.106	1.253	19.365	18.364	10.688	1.055	smooth	1
P12	223	13.364	29.016	26.515	23.688	1.094	1.168	20.145	18.236	11.256	1.105	shallow groove	2
P12	224	13.489	28.836	27.716	23.242	1.04	1.256	19.216	19.012	11.26	1.011	shallow groove	2
P12	225	12.315	29.515	26.737	23.03	1.104	1.154	20.145	17.985	11.256	1.12	shallow groove	2
P12	226	12.102	29.687	27.605	23.541	1.075	1.252	19.654	18.365	12.21	1.07	smooth	1
P12	227	13.394	29.591	26.358	23.778	1.123	1.164	19.215	19.265	11.246	0.997	shallow groove	2
P12	228	12.394	28.591	28.358	22.742	1.008	1.252	20.145	18.698	11.51	1.077	shallow groove	2
P12	229	13.59	28.932	28.224	22.16	1.025	1.268	19.265	19.013	11.23	1.013	shallow groove	2
P12	230	13.641	28.893	26.772	23.764	1.079	1.252	20.145	18.698	12.529	1.077	shallow groove	2
P12	231	13.018	28.576	25.135	22.883	1.137	1.165	19.237	19.245	11.256	1	shallow groove	2
P12	232	12.894	28.834	27.242	22.874	1.058	1.278	19.154	18.125	12.245	1.057	smooth	1
P12	233	13.427	28.339	26.413	23.305	1.073	1.369	20.164	18.365	12.236	1.098	shallow groove	2
P12	234	12.513	28.264	27.652	23.423	1.022	1.452	20.135	19.135	12.214	1.052	shallow groove	2
P12	235	13.133	28.253	28.455	23.462	0.993	1.395	20.465	18.452	11.139	1.109	shallow groove	2
P12	236	12.123	29.246	29.465	23.452	0.993	1.265	20.62	19.135	12.265	1.078	shallow groove	2
P12	237	13.213	29.253	28.465	22.125	1.028	1.198	20.642	18.475	12.942	1.117	shallow groove	2
P12	238	12.252	29.025	26.452	22.465	1.097	1.252	19.452	19.133	12.842	1.017	shallow groove	2
P12	239	13.122	28.235	30.125	23.432	0.937	1.182	20.482	18.453	12.875	1.11	smooth	1
P12	240	13.255	30.985	29.235	23.135	1.06	1.252	19.462	19.452	11.985	1.001	shallow groove	2
P13	241	12.521	29.493	27.552	22.869	1.07	1.245	19.715	19.11	11.045	1.032	shallow groove	2
P13	242	11.21	28.421	27.559	22.868	1.031	1.262	19.726	19.012	11.462	1.038	shallow groove	2
P13	243	12.26	28.586	26.508	22.635	1.078	1.152	19.652	19.265	12.023	1.02	shallow groove	2
P13	244	12.241	29.551	26.616	23.393	1.11	1.223	20.395	19.203	11.362	1.062	shallow groove	2
P13	245	11.493	29.213	25.236	23.457	1.158	1.252	19.031	18.952	12.032	1.004	smooth	1
P13	246	12.313	29.143	27.583	23.158	1.057	1.223	20.145	18.952	11.362	1.063	shallow groove	2
P13	247	12.796	30.058	26.554	22.507	1.132	1.256	19.265	19.233	12.265	1.002	shallow groove	2
P13	248	12.025	29.731	27.717	22.925	1.073	1.233	20.145	18.452	11.62	1.092	shallow groove	2
P13	249	11.841	29.071	24.373	22.063	1.193	1.223	19.013	19.217	12.352	0.989	deep groove	3
P13	250	11.999	29.352	26.615	22.349	1.103	1.265	20.165	18.465	11.362	1.092	shallow groove	2
P13	251	12.81	29.532	26.8	22.72	1.102	1.236	19.013	19.262	11.985	0.987	shallow groove	2
P13	252	12.834	29.212	25.864	23.034	1.129	1.223	20.452	18.258	12.254	1.12	shallow groove	2
P13	253	12.823	28.589	26.155	23.366	1.093	1.223	19.265	19.136	12.632	1.007	shallow groove	2
P13	254	12.521	28.854	29.452	22.462	0.98	1.235	19.452	19.542	12.552	0.995	shallow groove	2
P13	255	12.133	29.213	29.133	23.465	1.003	1.243	19.452	18.846	11.452	1.032	shallow groove	2
P13	256	12.256	30.457	26.125	22.465	1.166	1.258	19.458	19.133	12.852	1.017	deep groove	3
P13	257	12.952	30.138	26.458	23.135	1.139	1.356	19.453	19.205	11.512	1.013	shallow groove	2
P13	258	12.895	30.139	29.462	23.125	1.023	1.253	20.459	18.852	12.246	1.085	shallow groove	2
P13	259	12.235	28.235	29.546	23.135	0.956	1.268	19.532	19.581	12.514	0.997	shallow groove	2
P13	260	14.38	28.845	29.823	23.458	0.967	1.268	19.465	18.852	11.512	1.033	shallow groove	2
P14	261	11.426	25.394	24.24	20.361	1.048	0.975	17.025	16.21	9.56	1.05	smooth	1
P14	262	11.176	24.147	25.987	20.152	0.929	1.023	18.321	16.658	10.245	1.1	shallow groove	2
P14	263	10.999	25.363	24.11	21.383	1.052	0.985	18.478	15.021	9.78	1.23	smooth	1
P14	264	11.148	26.236	27.235	21.365	0.963	1.021	17.031	15.96	10.26	1.067	smooth	1
P14	265	11.532	25.131	24.68	20.441	1.018	1.123	18.145	16.256	9.46	1.116	shallow groove	2
P14	266	11.179	26.628	24.59	21.15	1.083	1.023	17.875	15.034	9.96	1.189	smooth	1
P14	267	11.519	25.826	25.309	20.348	1.02	1.145	17.136	15.648	10.45	1.095	smooth	1
P14	268	10.738	25.997	24.529	21.083	1.06	1.012	17.145	15.245	9.36	1.125	smooth	1
P14	269	10.3	25.676	24.612	20.319	1.043	1.023	18.962	15.69	9.04	1.209	smooth	1
P14	270	11.717	26.868	23.726	21.811	1.132	1.235	18.546	15.14	9.34	1.225	smooth	1
P14	271	8.645	25.42	25.527	20.915	0.996	1.325	17.325	15.987	10.24	1.084	smooth	1
P14	272	9.274	25.009	24.355	20.872	1.027	1.015	17.145	15.51	10.36	1.105	smooth	1
P14	273	9.274	24.428	25.723	20.725	0.95	0.954	18.214	15.215	10.24	1.197	smooth	1
P14	274	10.521	25.133	25.135	20.135	1	0.945	17.422	15.135	9.124	1.151	smooth	1
P14	275	9.125	25.465	22.452	20.124	1.134	0.985	17.422	15.233	10.26	1.144	smooth	1
P14	276	10.541	24.235	25.452	20.124	0.952	0.941	18.125	16.654	9.135	1.088	smooth	1
P14	277	9.014	26.214	24.135	20.125	1.086	1.265	17.423	15.219	10.62	1.145	smooth	1
P14	278	10.521	25.135	25.135	20.135	1	0.972	17.528	15.135	10.235	1.158	smooth	1
P14	279	9.45	26.123	22.135	20.135	1.18	0.943	18.214	15.852	10.52	1.149	smooth	1
P14	280	10.215	24.235	24.475	21.135	0.99	1.177	18.469	15.364	9.135	1.202	smooth	1
P15	281	12.577	29.184	28.829	22.517	1.012	1.235	19.165	18.505	11.42	1.036	shallow groove	2
P15	282	11.604	28.394	27.461	23.233	1.034	1.365	20.965	18.562	12.265	1.129	shallow groove	2
P15	283	11.463	29.634	26.565	22.004	1.116	1.365	19.012	19.034	11.364	0.999	shallow groove	2
P15	284	12.332	29.029	26.2	22.9	1.108	1.269	20.456	19.698	11.012	1.038	shallow groove	2
P15	285	11.172	28.125	26.64	22.252	1.056	1.334	20.88	19.963	12.984	1.046	shallow groove	2
P15	286	12.478	29.043	26.422	23.211	1.099	1.344	20.972	19.768	11.172	1.061	smooth	1
P15	287	10.94	28.93	27.308	23.386	1.059	1.254	20.064	19.573	11.359	1.025	shallow groove	2
P15	288	12.103	28.599	27.89	23.47	1.025	1.146	19.156	19.378	11.547	0.989	shallow groove	2
P15	289	10.699	28.728	27.574	23.303	1.042	1.048	19.248	19.183	12.734	1.003	shallow groove	2
P15	290	12.135	27.675	27.788	23.941	0.996	1.285	19.34	18.988	11.922	1.019	smooth	1
P15	291	11.179	28.823	26.246	23.578	1.098	1.052	19.432	18.793	12.109	1.034	shallow groove	2
P15	292	11.71	30.123	26.022	22.94	1.158	1.054	19.524	18.598	12.297	1.05	shallow groove	2
P15	293	10.346	29.439	27.448	23.966	1.073	1.156	20.616	18.403	11.484	1.12	shallow groove	2
P15	294	12.135	30.124	27.132	23.852	1.11	1.322	19.62	19.452	11.521	1.009	shallow groove	2
P15	295	12.523	29.468	27.123	23.563	1.086	1.246	19.132	19.135	11.52	1	shallow groove	2
P15	296	12.694	30.135	26.462	22.132	1.139	1.348	20.135	19.543	11.562	1.03	shallow groove	2
P15	297	13.235	29.462	26.135	22.235	1.127	1.246	20.385	19.855	11.239	1.027	smooth	1
P15	298	12.851	29.462	26.462	23.235	1.113	1.382	20.456	19.852	11.38	1.03	shallow groove	2
P15	299	12.456	28.566	27.124	22.32	1.053	1.235	20.692	19.42	11.843	1.066	shallow groove	2
P15	300	12.642	29.364	27.46	22.135	1.069	1.386	19.75	18.824	12.0.5	1.049	shallow groove	2
P16	301	12.365	28.514	27.187	22.891	1.049	1.2	20.225	18.605	11.92	1.087	shallow groove	2
P16	302	15.43	29.714	27.355	23.002	1.086	1.198	20.365	19.013	11.25	1.071	shallow groove	2
P16	303	11.488	29.773	26.707	23.598	1.115	1.215	19.584	18.213	11.36	1.075	shallow groove	2
P16	304	12.638	28.142	27.885	23.596	1.009	1.298	20.146	19.458	12.25	1.035	shallow groove	2
P16	305	11.372	28.415	27.701	23.414	1.026	1.236	19.555	19.215	11.235	1.018	smooth	1
P16	306	13.552	28.676	29.748	23.318	0.964	1.246	19.546	18.135	11.546	1.078	shallow groove	2
P16	307	13.743	28.936	27.344	23.543	1.058	1.245	20.155	19.215	11.235	1.049	shallow groove	2
P16	308	13.303	30.89	27.809	23.185	1.111	1.252	19.654	18.984	11.879	1.035	shallow groove	2
P16	309	12.882	28.121	26.297	23.5	1.069	1.326	20.155	19.245	12.245	1.047	shallow groove	2
P16	310	13.167	28.998	26.361	23.34	1.1	1.256	19.216	18.215	11.546	1.055	shallow groove	2
P16	311	12.167	28.985	26.781	23.212	1.082	1.287	20.135	19.147	12.021	1.052	smooth	1
P16	312	12.053	28.11	27.315	23.462	1.029	1.256	19.246	18.258	11.98	1.054	shallow groove	2
P16	313	13.721	29.047	27.223	22.667	1.067	1.348	20.146	18.789	11.023	1.072	shallow groove	2
P16	314	13.124	29.217	27.462	22.472	1.064	1.242	20.133	19.462	11.133	1.034	shallow groove	2
P16	315	13.133	28.032	27.462	23.124	1.021	1.262	20.135	19.424	11.246	1.037	shallow groove	2
P16	316	13.025	29.821	27.135	23.482	1.099	1.284	20.35	19.846	11.482	1.025	shallow groove	2
P16	317	12.985	30.812	28.132	23.235	1.095	1.298	20.452	19.456	11.237	1.051	shallow groove	2
P16	318	13.012	30.254	27.132	22.452	1.115	1.373	20.465	19.428	11.852	1.053	smooth	1
P16	319	12.895	30.855	27.465	22.786	1.123	1.358	20.954	19.143	11.139	1.095	shallow groove	2
P16	320	13.034	29.109	28.133	22.152	1.035	1.325	20.135	19.422	11.14	1.037	shallow groove	2
P17	321	15.979	31.669	33.089	26.425	0.957	1.575	22.645	21.175	13.7	1.069	deep groove	3
P17	322	16.526	32.179	32.98	29.33	0.976	1.685	23.562	21.352	14.26	1.104	deep groove	3
P17	323	16.746	31.37	33.014	28.722	0.95	1.589	22.266	20.265	13.245	1.099	deep groove	3
P17	324	17.468	31.681	32.955	29.147	0.961	1.652	23.36	20.265	14.26	1.153	deep groove	3
P17	325	16.042	30.866	32.228	28.893	0.958	1.589	23.36	21.985	13.26	1.063	deep groove	2
P17	326	16.098	32.245	32.841	28.201	0.982	1.625	22.33	20.235	13.145	1.104	deep groove	3
P17	327	16.098	31.667	31.965	28.954	0.991	1.465	22.36	21.465	13.25	1.042	deep groove	3
P17	328	17.399	31.274	33.349	28.877	0.938	1.595	22.36	20.236	14.2	1.105	deep groove	3
P17	329	16.065	31.498	31.049	28.351	1.014	1.654	23.33	20.236	13.245	1.153	shallow groove	2
P17	330	16.71	31.905	33.329	29.127	0.957	1.546	22.256	21.212	14.266	1.049	deep groove	3
P17	331	16.842	31.751	32.767	28.179	0.969	1.62	22.361	21.256	14.23	1.052	deep groove	3
P17	332	16.194	31.125	32.573	29.006	0.956	1.582	22.536	20.852	13.25	1.081	deep groove	3
P17	333	16.312	31.316	33.485	28.707	0.935	1.622	23.256	21.26	12.265	1.094	deep groove	3
P17	334	16.125	31.237	33.453	29.465	0.934	1.65	22.622	21.43	13.546	1.056	deep groove	3
P17	335	16.012	32.142	32.132	28.422	1	1.579	23.124	21.14	13.123	1.094	deep groove	3
P17	336	16.412	31.452	31.845	29.846	0.988	1.684	22.512	21.425	14.237	1.051	shallow groove	2
P17	337	16.12	32.395	31.852	28.124	1.017	1.621	22.135	21.325	14.013	1.038	deep groove	3
P17	338	16.482	32.749	31.246	29.126	1.048	1.642	22.135	21.465	14.135	1.031	deep groove	3
P17	339	16.15	32.482	31.282	28.843	1.038	1.523	22.413	21.845	14.125	1.026	deep groove	3
P17	340	16.95	31.458	32.897	29.52	0.956	1.624	23.014	21.325	14.135	1.079	deep groove	3
P18	341	16.175	31.818	33.115	29.352	0.961	1.605	22.56	20.915	14.13	1.079	deep groove	3
P18	342	15.273	32.238	33.267	28.536	0.969	1.546	23.622	20.682	14.236	1.142	deep groove	3
P18	343	15.584	32.423	35.827	28.567	0.905	1.623	23.594	20.952	13.265	1.126	deep groove	3
P18	344	16.742	32.339	33.289	28.008	0.971	1.542	22.512	20.622	14.26	1.092	shallow groove	2
P18	345	15.895	32.031	33.136	28.186	0.967	1.689	23.266	21.785	13.45	1.068	shallow groove	2
P18	346	16.638	32.478	31.762	28.509	1.023	1.546	22.85	21.232	14.26	1.076	deep groove	3
P18	347	15.406	30.546	32.948	29.353	0.927	1.689	23.456	20.462	13.25	1.146	deep groove	3
P18	348	16.864	32.099	33.113	28.5	0.969	1.562	22.523	19.952	13.36	1.129	deep groove	3
P18	349	16.528	31.864	33.683	28.928	0.946	1.662	23.523	20.265	14.026	1.161	deep groove	3
P18	350	16.589	32.774	32.19	28.767	1.018	1.684	22.462	20.632	14.265	1.089	deep groove	3
P18	351	17.725	31.398	32.793	28.465	0.957	1.512	23.456	21.146	13.36	1.109	deep groove	3
P18	352	17.264	32.161	31.655	28.909	1.016	1.523	22.265	20.265	14.325	1.099	deep groove	3
P18	353	16.009	31.469	31.714	28.493	0.992	1.642	23.465	21.456	13.36	1.094	deep groove	3
P18	354	18.422	32.135	32.133	28.465	1	1.645	23.135	22.103	14.125	1.047	deep groove	3
P18	355	17.856	32.21	33.213	29.124	0.97	1.624	22.135	21.144	14.125	1.047	deep groove	3
P18	356	18.436	32.135	32.124	29.512	1	1.546	23.452	21.458	15.135	1.093	deep groove	3
P18	357	17.465	32.135	33.322	28.235	0.964	1.642	22.135	20.4	14.133	1.085	deep groove	3
P18	358	18.235	31.335	32.125	29.152	0.975	1.648	22.462	21.422	14.135	1.049	deep groove	3
P18	359	17.422	32.035	33.125	28.542	0.967	1.589	23.584	21.452	15.512	1.099	deep groove	3
P18	360	16.125	31.135	33.042	28.542	0.942	1.689	23.465	21.895	14.246	1.072	deep groove	3
P19	361	17.561	32.73	32.734	29.602	1	1.64	22.545	21.675	14.015	1.04	deep groove	3
P19	362	16.34	31.826	31.358	28.873	1.015	1.674	23.562	21.542	13.652	1.094	deep groove	3
P19	363	15.37	31.882	32.98	29.39	0.967	1.58	22.322	21.582	14.236	1.034	shallow groove	2
P19	364	16.281	32.077	33.85	28.492	0.948	1.68	23.165	21.235	13.236	1.091	deep groove	3
P19	365	15.951	31.836	33.173	29.193	0.96	1.56	22.32	20.985	14.253	1.064	deep groove	3
P19	366	16.453	32.366	32.233	29.023	1.004	1.75	23.315	21.24	13.234	1.098	deep groove	3
P19	367	15.65	32.248	31.595	27.424	1.021	1.69	22.452	21.246	14.246	1.057	shallow groove	2
P19	368	15.089	32.401	32.368	28.443	1.001	1.58	22.345	20.852	14.032	1.072	deep groove	3
P19	369	17.39	31.558	31.015	28.51	1.018	1.64	23.365	21.235	14.256	1.1	deep groove	3
P19	370	15.42	31.771	31.677	29.705	1.003	1.63	22.32	20.215	14.264	1.104	deep groove	3
P19	371	16.35	31.914	31.183	28.265	1.023	1.7	22.56	21.652	13.485	1.042	deep groove	3
P19	372	16.98	31.885	31.924	29.975	0.999	1.59	23.365	21.253	14.023	1.099	deep groove	3
P19	373	18.629	31.991	31.448	29.929	1.017	1.62	22.35	20.263	14.023	1.103	shallow groove	2
P19	374	17.452	31.135	30.541	28.123	1.019	1.682	23.125	21.133	14.201	1.094	shallow groove	2
P19	375	18.035	31.013	31.135	29.245	0.996	1.625	22.124	22.125	14.235	1	deep groove	3
P19	376	16.466	31.653	31.214	28.46	1.014	1.549	22.642	21.133	14.135	1.071	deep groove	3
P19	377	17.422	31.246	32.135	29.135	0.972	1.643	23.452	22.265	14.236	1.053	deep groove	3
P19	378	18.135	32.796	31.246	28.24	1.05	1.635	22.125	21.135	14.035	1.047	deep groove	3
P19	379	17.126	31.862	32.135	29.642	0.992	1.546	22.512	22.423	13.954	1.004	deep groove	3
P19	380	17.452	31.855	31.214	29.135	1.021	1.648	23.633	21.133	14.581	1.118	shallow groove	2
P20	381	15.7	31.214	31.482	29.237	0.991	1.75	23.04	21.735	14.3	1.06	deep groove	3
P20	382	15.281	31.853	32.896	28.191	0.968	1.752	22.16	21.352	13.26	1.038	deep groove	3
P20	383	16.429	31.336	32.205	28.407	0.973	1.652	22.32	20.985	14.236	1.064	shallow groove	2
P20	384	17.456	31.875	31.943	28.62	0.998	1.752	22.13	20.785	13.236	1.065	shallow groove	2
P20	385	16.907	32.105	31.046	27.91	1.034	1.785	22.32	21.352	14.215	1.045	deep groove	3
P20	386	17.188	31.313	31.283	29.511	1.001	1.682	23.462	20.952	14.3	1.12	deep groove	3
P20	387	15.687	32.375	32.591	29.897	0.993	1.623	23.213	20.266	13.23	1.145	deep groove	3
P20	388	17.85	31.807	31.106	29.803	1.023	1.785	22.162	21.365	14.33	1.037	deep groove	3
P20	389	15.285	31.719	32.898	29.634	0.964	1.623	22.462	20.462	13.23	1.098	deep groove	3
P20	390	15.658	31.846	31.205	29.778	1.021	1.782	23.135	21.235	14.26	1.089	deep groove	3
P20	391	15.035	31.656	30.844	29.464	1.026	1.623	22.135	20.246	13.32	1.093	deep groove	3
P20	392	15.924	31.468	31.287	29.39	1.006	1.785	22.13	21.221	14.23	1.043	deep groove	3
P20	393	16.652	32.23	31.845	28.422	1.012	1.799	22.135	21.412	14.238	1.034	deep groove	3
P20	394	17.035	31.521	31.122	29.135	1.013	1.612	23.35	20.982	14.658	1.113	deep groove	3
P20	395	16.423	31.125	30.155	29.452	1.032	1.655	22.458	21.853	14.458	1.028	deep groove	3
P20	396	17.324	31.522	30.541	28.458	1.032	1.522	22.954	20.856	13.169	1.101	deep groove	3
P20	397	16.236	32.122	31.135	29.124	1.032	1.686	23.756	21.428	14.526	1.109	deep groove	3
P20	398	17.952	31.052	32.025	28.482	0.97	1.64	22.413	21.124	14.235	1.061	deep groove	3
P20	399	16.231	31.012	31.212	28.125	0.994	1.623	22.355	21.236	14.354	1.053	deep groove	3
P20	400	16.235	31.12	31.213	29.452	0.997	1.646	22.635	20.486	14.265	1.105	deep groove	3
P21	401	15.293	31.401	31.044	28.236	1.011	1.6	22.335	21.665	14.265	1.031	shallow groove	2
P21	402	15.155	31.853	31.686	28.336	1.005	1.62	22.352	21.685	13.562	1.031	deep groove	3
P21	403	15.109	31.373	30.422	28.58	1.031	1.592	23.456	21.985	14.265	1.067	deep groove	3
P21	404	15.79	31.65	30.555	29.208	1.036	1.685	22.365	21.582	13.265	1.036	shallow groove	2
P21	405	16.233	31.843	31.464	29.002	1.012	1.623	22.365	21.955	14.264	1.019	deep groove	3
P21	406	16.51	31.088	30.97	28.998	1.004	1.646	23.266	21.452	14.123	1.085	deep groove	3
P21	407	15.032	31.066	30.956	28.61	1.004	1.578	22.365	21.256	13.952	1.052	deep groove	3
P21	408	15.864	32.699	32.433	28.377	1.008	1.625	22.146	21.235	13.246	1.043	shallow groove	2
P21	409	15.491	31.734	31.04	28.825	1.022	1.548	23.365	20.256	14.235	1.153	deep groove	3
P21	410	16.661	32.516	32.471	29.758	1.001	1.569	23.136	21.256	13.265	1.088	deep groove	3
P21	411	15.828	31.27	31.608	28.732	0.989	1.626	22.246	20.985	14.265	1.06	deep groove	3
P21	412	16.737	32.426	32.166	29.466	1.008	1.689	22.364	20.265	14.23	1.104	deep groove	3
P21	413	15.242	31.348	31.853	28.968	0.984	1.589	23.133	21.655	13.236	1.068	deep groove	3
P21	414	16.842	31.235	30.482	28.422	1.025	1.628	22.62	20.82	14.135	1.086	deep groove	3
P21	415	15.846	31.124	31.124	29.135	1	1.589	22.822	20.137	14.639	1.133	shallow groove	2
P21	416	16.133	31.624	30.631	28.462	1.032	1.562	23.822	20.138	14.782	1.183	deep groove	3
P21	417	16.482	31.345	30.845	28.428	1.016	1.682	22.932	20.823	14.628	1.101	deep groove	3
P21	418	15.124	31.982	30.152	28.468	1.061	1.559	23.546	20.133	14.321	1.17	deep groove	3
P21	419	16.428	31.452	31.422	29.135	1.001	1.652	22.218	20.428	14.485	1.088	deep groove	3
P21	420	16.845	30.682	30.133	29.133	1.018	1.625	23.239	20.214	14.264	1.15	deep groove	3
The fruit shape index represent fruit length-width ratio and the nutlet shape index represent nutlet length-width ratio.
